# Supplementary material for: Honey bee (Apis mellifera) queen quality: host-microbial transcriptomes exploring the influence of age and hindgut symbiont Commensalibacter melissae
Source: Anim Microbiome. 2025 May 2;7:41. doi: 10.1186/s42523-025-00408-w (PMC12046910; doi:10.1186/s42523-025-00408-w)
Supplement: Supplementary file 1 — Additional file 1 [file 42523_2025_408_MOESM1_ESM.xlsx]

## Sheet: Table S1 primer barcodes
Title: Honey bee (Apis mellifera) queen quality: Host-microbial transcriptomes exploring the influence of age and hindgut symbiont Commensalibacter melissae
Authors: Duan C. Copeland1, Oliver L. Kortenkamp1,2, Brendon M. Mott1, Charles J. Mason3, and Kirk E. Anderson1
Table S1 Primers and barcodes
Microbiome:					qRT-PCR:
SampleID	Type	Forward	Reverse		Gene Target	Forward (5' to 3')	Reverse (5' to 3')	Reference
	primer	AGRGTTYGATYMTGGCTCAG	RGYTACCTTGTTACGACTT		β-actin	TGCCAACACTGTCCTTTCTG	AGAATTGACCCACCAATCCA	Alaux et al., 2011
L1	barcode	CACTCGACTCTCGCGT	AGAGACTGCGACGAGA		RPS5	GATGTTTCTCCGTTACGACGAGT	GAGTTCATCGGCTAAACATTCGG	Jeon et al., 2020
L2	barcode	CACTCGACTCTCGCGT	CAGAGAGTGCGCGCGC		(A2.1) TonB-dependent siderophore receptor D9V35_01050	CGCCAATTCCAACACCCTTG	GAGCTCCTGCCAATCTGGTT	This study
L3	barcode	CACTCGACTCTCGCGT	CGCGCGTCGTCTCAGC		(A2.1) NarK family nitrate/nitrite MFS transporter D9V35_08680	TCAGAGGCAATTCCCCCAAC	TCGGTTTTTCAGCGGCATTG	This study
L4	barcode	CACTCGACTCTCGCGT	AGAGAGTACGATATGT		(A2.1) Nitrate reductase subunit alpha D9V35_RS08675	AGCGCCATCACCTAGACCAC	TGCTCCGAAAGGTTCCGGTT	This study
L5	barcode	CACTCGACTCTCGCGT	TCTGTAGTGCGTGCGC		catalase	TTCTACTGTGGGTGGCGAAAG	GTGTGTTGTTACCGACCAAATCC	Li et al., 2014
L6	barcode	CACTCGACTCTCGCGT	ATGTGCGTGTGTGTCT		CuZn Sod	TCAACTTCAAGGACCACATAGTG	ATAACACCACAAGCAAGACGAG	Li et al., 2014
L7	barcode	CACTCGACTCTCGCGT	CTCTCAGACGCTCGTC		defensin1	TGCGCTGCTAACTGTCTCAG	AATGGCACTTAACCGAAACG	Evans, Jay D. 2006
L8	barcode	CACTCGACTCTCGCGT	TATCTCAGTGCGTGTG		dual oxidase	CCCTAATAGCCCTCGTGAAC	GAGCATTCTCATAACGTGTG	Ratiu et al. 2015
L9	barcode	CACTCGACTCTCGCGT	TGTGTCTATACTCATC		hymenoptaecin	CTCTTCTGTGCCGTTGCATA	GCGTCTCCTGTCATTCCATT	Evans, Jay D. 2006
L10	barcode	CACTCGACTCTCGCGT	TATAGACTATCTGAGA		nitric oxide synthase	ACGTGTTCCTGGTCTGTCAC	CGCAGTAAATCAATGGCGCA	This study
L11	barcode	CACTCGACTCTCGCGT	GTATGTGAGAGAGCGC		xanthine dehydrogenase LOC724933	TGAGAGCGACATAGATACGCTG	CGCGCGAGAATATAATAACGTTGAA	This study
L12	barcode	CACTCGACTCTCGCGT	CACGCGACGCTCTCTA
L13	barcode	TCTGTATCTCTATGTG	AGAGACTGCGACGAGA
L14	barcode	TCTGTATCTCTATGTG	CAGAGAGTGCGCGCGC
L15	barcode	TCTGTATCTCTATGTG	CGCGCGTCGTCTCAGC
L16	barcode	TCTGTATCTCTATGTG	AGAGAGTACGATATGT
L17	barcode	TCTGTATCTCTATGTG	TCTGTAGTGCGTGCGC
L18	barcode	TCTGTATCTCTATGTG	ATGTGCGTGTGTGTCT
L19	barcode	TCTGTATCTCTATGTG	CTCTCAGACGCTCGTC
L20	barcode	TCTGTATCTCTATGTG	TATCTCAGTGCGTGTG
L21	barcode	TCTGTATCTCTATGTG	TGTGTCTATACTCATC
L22	barcode	TCTGTATCTCTATGTG	TATAGACTATCTGAGA
L23	barcode	TCTGTATCTCTATGTG	GTATGTGAGAGAGCGC
L24	barcode	TCTGTATCTCTATGTG	CACGCGACGCTCTCTA
L25	barcode	ACAGTCGAGCGCTGCG	AGAGACTGCGACGAGA
L26	barcode	ACAGTCGAGCGCTGCG	CAGAGAGTGCGCGCGC
L27	barcode	ACAGTCGAGCGCTGCG	CGCGCGTCGTCTCAGC
L28	barcode	ACAGTCGAGCGCTGCG	AGAGAGTACGATATGT
L29	barcode	ACAGTCGAGCGCTGCG	TCTGTAGTGCGTGCGC
L30	barcode	ACAGTCGAGCGCTGCG	ATGTGCGTGTGTGTCT
L31	barcode	ACAGTCGAGCGCTGCG	CTCTCAGACGCTCGTC
L32	barcode	ACAGTCGAGCGCTGCG	TATCTCAGTGCGTGTG
L33	barcode	ACAGTCGAGCGCTGCG	TGTGTCTATACTCATC
L34	barcode	ACAGTCGAGCGCTGCG	TATAGACTATCTGAGA
L35	barcode	ACAGTCGAGCGCTGCG	GTATGTGAGAGAGCGC
L36	barcode	ACAGTCGAGCGCTGCG	CACGCGACGCTCTCTA
L37	barcode	ACACTAGATCGCGTGT	AGAGACTGCGACGAGA
L38	barcode	ACACTAGATCGCGTGT	CAGAGAGTGCGCGCGC
L39	barcode	ACACTAGATCGCGTGT	CGCGCGTCGTCTCAGC
L40	barcode	ACACTAGATCGCGTGT	AGAGAGTACGATATGT
neg	barcode	CATGTAGAGCAGAGAG	CTCTCAGACGCTCGTC
zympos	barcode	CATGTAGAGCAGAGAG	TATCTCAGTGCGTGTG

## Sheet: Table S2 raw microbiota reads
Title: Honey bee (Apis mellifera) queen quality: Host-microbial transcriptomes exploring the influence of age and hindgut symbiont Commensalibacter melissae
Authors: Duan C. Copeland1, Oliver L. Kortenkamp1,2, Brendon M. Mott1, Charles J. Mason3, and Kirk E. Anderson1
Table S2 raw full-length 16S reads
label	Group	Carbonyl	16S copy#	numOtus	Lactobacillus_panisapium(100)	Commensalibacter_unclassified(100)	Commensalibacter_unclassified(100)	Snodgrassella_alvi(100)	Lactobacillus_unclassified(100)	Lactobacillus_panisapium(100)	Snodgrassella_alvi(100)	Commensalibacter_sbxid0093(100)	Frischella_perrara(100)	Lactobacillus_panisapium(100)	Commensalibacter_unclassified(100)	Snodgrassella_alvi(100)	Lactobacillus_helsingborgensis(100)	Lactobacillus_apis(100)	Lactobacillus_panisapium(100)	Bombilactobacillus_mellis(100)	Commensalibacter_unclassified(100)	Bombilactobacillus_mellis(100)	Commensalibacter_unclassified(100)	Lactobacillus_helsingborgensis(100)	Lactobacillus_panisapium(100)	Lactobacillus_panisapium(100)	Bacillus_unclassified(100)	Staphylococcus_unclassified(100)	Gilliamella_sbxid9399(100)	Lactobacillus_panisapium(100)	Lactobacillus_helsingborgensis(100)	Snodgrassella_alvi(100)	Bombilactobacillus_mellis(100)	Lactobacillus_panisapium(100)	Bifidobacterium_unclassified(100)	Enterobacteriaceae_unclassified(100)	Commensalibacter_unclassified(100)	Snodgrassella_alvi(100)	Lactobacillus_helsingborgensis(100)	Listeria_unclassified(100)	Enterobacteriaceae_unclassified(100)	Lactobacillus_unclassified(100)	Lactobacillus_panisapium(100)	Bombilactobacillus_mellis(100)	Commensalibacter_unclassified(100)	Frischella_perrara(100)	Commensalibacter_sbxid0093(100)	Lactobacillus_apis(100)	Lactobacillus_apis(100)
unique	L37	8.30201	1.97571e+08	439	0	0	482	0	0	0	0	0	0	0	0	0	0	0	4463	0	0	0	0	0	0	0	0	0	0	0	0	0	0	0	0	0	0	0	0	0	0	0	0	0	0	0	0	0	0
unique	L40	8.66239	1.63986e+08	439	0	0	1526	0	0	0	0	0	0	0	0	0	0	0	0	0	0	0	0	0	0	0	0	0	0	0	0	0	0	0	0	0	0	0	0	0	0	0	5390	0	0	0	0	0	0
unique	L14	10.3133	7.26687e+07	439	0	4887	0	0	0	1	0	0	0	0	0	0	0	0	0	0	0	0	0	0	0	0	0	0	0	0	1	0	0	0	0	0	0	0	0	0	0	0	0	0	0	0	0	0	0
unique	L35	10.473	1.71034e+08	439	429	0	266	0	0	0	0	0	0	0	0	0	25	11	0	0	0	0	0	0	0	0	0	0	0	0	0	0	0	0	0	0	0	0	0	0	0	2	0	0	0	0	0	0	0
unique	L10	10.5316	2.41482e+08	439	0	15878	0	0	89235	0	0	0	0	0	0	0	0	978	0	0	0	0	0	0	0	0	0	0	0	0	0	0	0	0	0	0	475	0	0	0	0	0	0	0	0	0	0	0	0
unique	L13	11.6181	1.30805e+08	439	3747	0	6489	0	0	0	0	0	0	0	0	0	0	0	0	0	0	0	0	0	0	0	0	0	1	0	0	0	0	0	0	0	0	0	0	0	0	0	0	0	0	0	0	0	0
unique	L20	11.8733	8.42918e+07	439	0	0	4571	0	0	0	0	0	0	5749	0	0	0	834	0	0	0	0	0	0	0	0	0	0	0	0	0	0	0	0	0	0	0	0	0	0	0	0	0	0	0	0	0	0	0
unique	L11	12.0033	9.50077e+07	439	0	7403	0	0	0	0	0	0	0	0	0	0	0	0	0	0	0	0	0	0	0	0	0	0	0	0	0	0	0	0	0	0	234	0	0	0	0	0	0	0	0	0	0	0	0
unique	L12	12.0382	2.74521e+07	439	0	0	9357	0	1	0	0	0	0	0	0	0	0	0	0	0	0	0	0	0	0	0	0	0	0	0	0	0	0	0	0	0	1	0	0	0	0	0	0	0	0	0	0	0	0
unique	L09	12.5552	1.0972e+08	439	0	0	8287	0	1	1443	0	0	0	0	0	0	0	0	0	0	0	0	0	0	0	0	0	0	0	0	0	0	0	0	0	0	0	0	0	0	0	0	0	0	0	0	0	0	0
unique	L07	12.7584	1.00174e+08	439	0	0	0	0	0	1924	0	0	0	0	2458	0	0	0	0	0	0	0	0	2202	0	0	0	0	0	0	0	0	0	0	0	0	0	0	0	0	0	0	0	0	0	0	69	0	0
unique	L08	13.2031	3.6887e+07	439	0	0	8837	0	0	0	0	361	0	0	0	0	0	0	0	0	0	0	0	0	0	0	0	0	0	0	0	0	0	0	0	0	0	0	0	0	0	0	0	0	0	0	0	0	0
unique	L06	13.4935	3.71977e+07	439	0	8628	0	0	0	0	0	0	0	0	0	0	0	0	0	0	0	0	0	0	0	0	0	0	0	0	0	0	0	0	0	0	244	0	0	0	0	0	0	0	0	0	0	0	0
unique	L03	13.5926	6.93395e+07	439	4255	0	0	0	0	0	0	0	0	0	0	0	0	0	0	0	0	0	0	0	0	0	0	0	0	0	0	0	0	0	0	0	0	0	0	0	0	0	0	0	0	0	0	0	0
unique	L38	13.7347	1.76317e+08	439	0	3584	0	5189	0	0	0	0	0	0	0	0	0	495	0	0	0	0	0	23	0	0	0	0	0	0	0	0	0	0	0	0	0	0	0	0	0	0	0	0	0	0	0	0	0
unique	L28	14.2115	1.06474e+08	439	10	0	7613	0	0	0	0	0	0	0	0	0	0	0	0	0	0	0	0	0	0	0	0	0	0	0	0	0	0	0	0	0	0	0	0	0	0	0	0	0	0	0	0	0	0
unique	L05	14.2772	3.84191e+07	439	0	0	11749	0	1	515	0	0	0	0	0	0	0	139	0	0	0	0	0	0	0	0	0	0	0	0	0	0	0	0	0	0	0	0	0	0	0	0	0	0	0	0	0	0	0
unique	L01	14.6005	1.70768e+08	439	0	3327	0	0	0	0	0	0	0	0	0	0	0	0	0	0	0	0	0	0	0	0	0	0	0	0	0	0	0	0	0	0	0	0	0	0	0	0	0	0	0	0	0	0	0
unique	L04	14.9958	4.67488e+07	439	0	0	2189	0	0	605	0	0	0	0	0	0	0	380	0	0	0	0	0	0	0	0	0	0	0	0	1	0	0	0	0	0	0	0	0	0	0	0	0	0	0	0	0	0	0
unique	L39	16.1428	1.61467e+08	439	0	0	0	0	0	0	0	0	1	0	2525	0	0	7	1937	0	0	0	0	0	0	0	0	0	0	0	0	0	0	0	0	0	0	0	0	0	0	0	0	0	0	0	0	0	0
unique	L32	16.1742	3.24255e+08	439	0	5427	0	0	0	0	0	0	0	0	0	0	0	0	0	0	0	0	0	0	0	0	0	0	0	0	0	0	0	6809	0	0	169	0	0	0	1	0	0	5173	0	0	0	0	0
unique	L23	16.3522	1.83239e+08	439	0	0	960	0	0	0	0	0	0	0	0	0	0	0	0	0	0	0	0	3010	0	0	0	0	0	0	0	0	0	0	0	0	0	0	0	0	0	0	0	0	0	4766	0	0	0
unique	L17	16.417	8.32953e+06	439	0	0	0	0	0	0	0	0	0	15	0	0	0	0	0	0	0	0	11520	0	0	0	0	0	0	0	7268	0	0	0	0	0	0	0	0	0	0	0	0	0	0	0	0	0	0
unique	L21	16.9874	6.97196e+07	439	0	0	0	0	0	0	0	0	0	13	2677	0	0	0	0	0	0	0	0	0	0	0	0	0	0	0	0	0	0	0	0	0	0	0	5859	0	0	0	0	0	0	0	0	0	0
unique	L25	17.5158	1.23307e+08	439	0	1344	0	0	0	0	0	0	0	5963	0	0	0	0	0	0	0	0	0	0	0	0	0	0	0	0	0	0	0	0	0	0	0	0	0	0	0	0	0	0	0	0	0	0	0
unique	L36	17.6691	3.08944e+08	439	0	0	0	1	0	0	0	0	0	0	3327	0	0	0	4988	0	0	0	0	0	0	0	0	0	0	0	0	0	0	0	0	0	0	0	0	0	0	0	0	0	0	0	0	0	1
unique	L33	18.2534	3.9124e+07	439	0	0	0	0	0	0	0	0	0	0	0	0	0	0	0	0	0	0	0	0	0	10476	0	0	0	0	0	0	0	0	0	0	0	0	0	0	0	0	0	0	0	0	4415	0	0
unique	L30	18.5548	6.70154e+07	439	27862	0	29615	0	0	0	0	0	0	0	0	0	0	0	0	0	0	0	0	0	0	0	0	0	0	781	0	0	0	0	0	0	0	0	0	0	0	0	0	0	0	0	0	0	0
unique	L19	18.8402	4.71286e+07	439	0	0	0	0	0	0	0	0	0	0	4868	0	0	0	0	0	0	0	0	0	4604	0	0	0	0	0	0	0	0	0	0	0	0	0	0	0	0	0	0	0	0	0	0	0	0
unique	L18	19.1159	5.36638e+07	439	9	0	3459	0	0	0	0	0	0	0	0	0	0	0	0	0	0	0	0	0	0	0	0	0	0	0	0	0	6891	0	0	0	0	0	0	0	0	532	0	0	0	0	0	0	0
unique	L34	19.8691	4.41232e+08	439	4706	0	0	0	0	0	0	62	0	0	6125	0	0	0	0	0	0	0	0	0	0	0	0	0	0	114	0	0	0	0	0	0	0	0	0	0	0	0	0	0	0	0	0	0	0
unique	L15	20.5404	4.03373e+07	439	0	4221	0	0	0	4050	0	0	0	0	0	0	1	0	0	0	0	0	0	1	0	0	0	0	0	0	0	0	0	0	0	0	0	0	0	0	0	0	0	0	0	0	0	0	0
unique	L02	21.2662	9.32022e+07	439	0	0	1431	0	1	54	0	0	0	0	0	0	0	0	0	0	0	0	0	0	0	0	0	0	0	0	0	0	0	0	0	0	0	0	0	0	0	0	0	0	0	0	0	1	0
unique	L26	21.9957	1.33809e+08	439	0	2427	0	0	0	0	0	0	0	0	0	0	0	0	0	0	0	0	0	0	0	0	0	0	0	0	0	0	0	0	0	0	0	0	0	0	0	2108	0	0	0	0	0	1073	0
unique	L27	22.2051	9.93924e+07	439	1	0	1543	0	0	0	1	0	0	0	0	0	0	0	0	0	1	0	0	0	0	1	0	0	0	0	0	0	0	0	0	0	0	0	0	0	0	0	0	0	0	0	0	0	0
unique	L22	22.8121	1.06809e+08	439	0	1903	0	0	1	0	0	0	0	8907	0	0	0	0	0	0	0	0	0	0	0	0	0	0	0	0	0	0	0	0	0	0	0	0	0	0	0	0	0	0	0	0	0	0	0
unique	L24	22.8162	1.18359e+08	439	1	847	0	0	0	0	0	0	0	0	0	0	4605	0	0	0	445	0	0	0	0	0	0	0	0	0	0	0	0	0	0	0	0	0	0	0	0	0	0	0	0	0	0	0	0
unique	L16	25.523	1.57446e+08	439	0	9337	0	0	0	0	0	0	0	0	0	0	0	0	0	0	0	0	0	4210	1716	0	0	0	0	1	0	0	0	0	0	0	278	0	0	0	0	0	0	0	0	0	0	0	0
unique	L31	26.4282	1.35568e+08	439	61602	0	41834	16	0	0	0	0	0	0	0	0	0	0	0	0	0	0	0	0	0	0	0	0	0	0	0	0	0	0	0	0	0	0	0	0	0	0	0	0	0	0	0	0	0
unique	L29	26.8187	1.59808e+08	439	108155	0	16746	0	0	0	0	0	0	0	0	0	0	0	0	0	0	0	0	0	0	0	0	0	0	2480	0	0	0	0	0	0	0	0	0	0	0	0	0	0	0	0	0	0	0
unique	neg	NA	NA	439	1	2	7	0	0	0	0	0	0	1	0	0	0	0	0	0	0	0	0	0	0	0	0	0	0	0	0	0	0	0	0	0	0	0	0	0	0	0	0	0	0	0	0	0	0
unique	zympos	NA	NA	439	1	0	0	0	0	0	0	0	0	0	0	0	0	0	0	0	0	0	0	0	0	0	8711	8364	0	0	0	0	0	0	0	6606	0	0	0	5712	5690	0	0	0	0	0	0	0	0
[truncated: 394 more columns]

## Sheet: Figure S1 Rel.&Abs. Abun
Title: Honey bee (Apis mellifera) queen quality: Host-microbial transcriptomes exploring the influence of age and hindgut symbiont Commensalibacter melissae
Authors: Duan C. Copeland1, Oliver L. Kortenkamp1,2, Brendon M. Mott1, Charles J. Mason3, and Kirk E. Anderson1
Figure S1 Relative and Absolute Abundance of Commesalibacter melissae

## Sheet: Table S3 raw RNAseq Apis
Title: Honey bee (Apis mellifera) queen quality: Host-microbial transcriptomes exploring the influence of age and hindgut symbiont Commensalibacter melissae
Authors: Duan C. Copeland1, Oliver L. Kortenkamp1,2, Brendon M. Mott1, Charles J. Mason3, and Kirk E. Anderson1
Table S3 raw reads aligned to Apis mellifera genome
#NAME	L37	L40	L14	L35	L10	L13	L20	L11	L12	L09	L07	L08	L06	L03	L38	L28	L05	L01	L04	L39	L32	L23	L17	L21	L25	L36	L33	L30	L19	L18	L34	L02	L26	L27	L22	L24	L16	L31	L29
#CLASS:Age	YOUNG	YOUNG	YOUNG	YOUNG	YOUNG	YOUNG	YOUNG	YOUNG	YOUNG	YOUNG	YOUNG	YOUNG	YOUNG	YOUNG	YOUNG	YOUNG	YOUNG	YOUNG	YOUNG	OLD	OLD	OLD	OLD	OLD	OLD	OLD	OLD	OLD	OLD	OLD	OLD	OLD	OLD	OLD	OLD	OLD	OLD	OLD	OLD
#CLASS:Carb	8.30201	8.66239	10.3133	10.473	10.5316	11.6181	11.8733	12.0033	12.0382	12.5552	12.7584	13.2031	13.4935	13.5926	13.7347	14.2115	14.2772	14.6005	14.9958	16.1428	16.1742	16.3522	16.417	16.9874	17.5158	17.6691	18.2534	18.5548	18.8402	19.1159	19.8691	21.2662	21.9957	22.2051	22.8121	22.8162	25.523	26.4282	26.8187
#CLASS:A2.1rel_abun	0.09	0.17	0.68	0.22	0.15	0.63	0.4	0.83	1	0.76	0.32	0.99	0.97	0.33	0.34	0.99	0.94	0.38	0.31	0.29	0.31	0.08	0.6	0.19	0.17	0.27	0.29	0.51	0.51	0.32	0.46	0.23	0.37	0.28	0.17	0.13	0.57	0.4	0.13
#CLASS:A2.1	LOW	LOW	HIGH	LOW	LOW	HIGH	LOW	HIGH	HIGH	HIGH	LOW	HIGH	HIGH	LOW	LOW	HIGH	HIGH	LOW	LOW	LOW	LOW	LOW	HIGH	LOW	LOW	LOW	LOW	HIGH	HIGH	LOW	LOW	LOW	LOW	LOW	LOW	LOW	HIGH	LOW	LOW
551580	497	241	585	279	223	394	269	235	327	256	160	240	310	184	229	646	297	343	171	391	226	288	593	391	242	81	390	332	301	309	147	234	393	385	416	308	364	262	251
551555	2288	1212	4923	1443	1046	2117	1610	1564	2136	1176	786	1588	1611	1594	1290	3643	1436	2128	1225	2679	1255	1187	4786	1965	1360	614	1490	1751	2014	4020	1014	1271	2254	2085	2830	2114	1465	1758	1223
726347	324	129	221	245	57	214	85	94	92	99	76	67	97	66	221	224	73	52	77	365	160	74	143	85	95	82	107	171	177	289	101	73	202	204	217	150	171	234	102
409940	319	282	420	329	185	373	237	215	283	221	147	262	307	305	319	288	210	299	188	347	254	175	363	302	240	158	212	335	336	539	185	171	359	358	225	310	276	325	240
726145	799	530	1133	444	305	495	444	370	399	378	262	440	467	477	442	811	402	582	397	694	381	325	1040	513	309	164	438	504	578	798	328	309	516	448	557	423	439	433	422
551448	887	641	1747	680	446	893	662	663	766	511	379	777	851	712	659	1269	666	855	592	1022	553	484	1608	770	551	259	624	754	838	1046	491	476	949	624	742	821	585	796	460
410665	318	262	317	248	200	317	218	212	214	204	112	250	267	202	196	403	249	333	200	277	186	178	403	309	224	80	174	298	300	261	114	193	356	230	218	298	273	269	166
408567	4854	2390	5374	2416	2232	4255	2584	2920	2887	2230	1525	2473	3013	2103	2337	4837	2373	3440	2021	4280	1583	1921	4492	3336	2193	735	3709	2680	3350	3784	1140	1988	3037	3215	3194	2391	2360	2410	1729
107964061	2193	1089	3661	1078	1032	1764	1481	1280	1696	1222	830	1445	1704	1072	1150	2965	1349	1434	1054	2680	941	896	4032	1709	966	729	1275	1452	1802	2418	1203	1098	1620	1595	1557	1629	1565	1849	1140
107964068	153	81	182	82	63	118	104	130	112	65	55	128	118	52	84	145	72	72	65	208	76	60	186	135	69	64	61	88	116	121	112	83	107	125	66	109	124	119	58
113219112	3	3	5	12	4	9	10	9	14	3	6	6	5	7	1	3	2	3	2	8	6	6	8	6	1	1	4	2	4	4	5	1	6	11	0	5	4	8	8
726450	1493	1285	2158	1298	1093	2035	1631	1257	1750	1292	880	1698	2088	1290	1097	1993	1538	1414	1185	2085	1230	1180	4399	2008	1440	665	1551	1829	2002	2062	1277	1421	1969	1750	1025	1815	2072	1521	1345
107964063	88	59	97	52	41	75	32	56	57	35	26	67	55	25	66	75	20	39	31	143	78	18	83	72	14	38	36	44	51	44	55	24	51	41	27	33	50	72	47
113219111	420	398	379	307	225	331	308	264	349	187	164	276	288	199	273	394	348	259	191	319	297	251	419	365	317	80	328	360	314	265	240	227	353	305	198	295	335	297	253
410664	447	246	589	314	238	379	344	276	341	229	147	315	227	339	232	584	284	380	202	372	258	330	571	370	223	122	268	362	412	751	187	242	355	262	499	411	289	273	290
408565	2313	1271	3029	1080	722	1411	1124	1071	1562	873	678	1168	1126	1333	1154	2419	1225	1275	870	2612	937	800	2845	1415	995	727	937	1371	1358	3384	861	853	1617	1400	1499	1542	1146	1448	1032
410663	147	233	277	194	114	225	211	171	200	148	104	186	242	160	210	222	190	200	188	190	209	164	254	196	172	57	236	222	204	249	122	122	253	239	149	174	193	180	155
113219398	173	213	307	175	174	326	236	235	267	175	163	272	249	235	154	318	247	190	197	297	150	143	500	332	224	71	283	265	286	300	354	149	316	286	182	269	324	203	366
726544	2765	1348	4088	1476	1155	1848	1422	1586	1659	1114	919	1827	1875	1698	1534	2816	1276	1418	1081	3552	1404	984	4707	1954	1136	818	1968	1829	1815	3317	2107	1123	1919	1773	1973	1499	1554	1696	1879
732506	23	5	7	4	3	8	11	13	5	1	1	12	7	3	6	3	9	5	3	24	6	3	18	7	3	8	0	7	7	4	7	4	6	5	4	4	6	6	1
732505	4	1	0	0	0	0	1	0	0	0	0	1	0	0	0	0	0	0	0	0	0	1	0	0	0	0	1	3	0	0	0	0	0	0	0	0	0	0	0
104796173	0	0	0	0	0	0	0	0	0	0	0	0	0	0	0	0	0	0	0	0	0	0	0	0	0	0	0	0	0	0	0	0	0	0	0	0	0	0	0
100315690	5	2	5	1	1	2	1	3	6	1	0	0	1	0	0	2	3	3	0	4	1	0	6	1	3	3	1	2	1	1	0	2	1	0	0	0	1	3	2
100315660	36	17	61	13	8	25	18	13	17	13	8	29	13	12	13	46	7	25	17	68	17	6	33	12	8	6	18	22	22	16	21	15	18	18	7	10	18	42	23
100315662	51	11	64	14	23	21	14	10	9	5	8	17	17	12	15	66	15	20	13	50	14	7	73	20	11	2	14	17	16	26	19	9	21	24	39	24	16	25	15
100315669	4	0	9	0	0	0	0	0	0	2	1	4	2	2	2	0	2	4	2	2	1	2	3	2	0	0	1	1	1	0	1	2	0	1	0	0	1	2	0
410772	165	210	301	230	138	234	207	198	297	160	96	188	243	138	148	283	273	260	177	252	169	160	371	252	200	89	312	268	234	274	121	157	200	205	194	270	284	227	156
551203	1621	879	2858	1175	718	1344	1209	1060	1426	848	692	1218	1183	959	1015	2055	1101	1015	789	2440	1159	641	2831	1416	795	705	1036	1450	1250	2161	982	787	1424	1328	1400	1613	1226	1699	780
100578621	8347	2954	8295	2821	2307	5203	3618	3966	3682	3199	2405	3938	6060	2892	4126	5244	5029	2820	2818	8354	2307	3812	14041	4703	2981	2203	3889	3690	4486	6125	2917	2751	6260	5811	2985	3790	3203	3156	3321
726446	30	25	269	23	19	42	109	13	20	13	14	15	10	56	16	29	12	28	32	50	21	5	42	20	12	19	17	21	54	25	28	11	25	20	28	22	20	81	25
100578600	2644	973	2667	1474	581	1722	1037	818	1223	925	1127	1141	1142	748	1154	2190	811	601	968	2815	1189	798	4209	1227	953	1206	520	1242	1688	2119	1190	936	1619	1332	853	1391	1411	1196	772
410771	3291	2121	2804	1899	1086	2265	2005	1933	2909	1503	1019	2216	2987	1200	1444	3274	1977	1087	1361	3803	1600	1096	5660	3318	1731	994	2788	2218	1992	2835	2803	1510	2188	3219	1678	1833	2668	1625	2015
100578571	36	24	69	45	18	28	48	28	54	16	6	32	17	2435	24	30	30	12	12	46	30	9	212	33	156	26	14	25	29	1014	62	18	29	18	19	4	21	28	1409
100629100	0	0	0	0	0	0	0	0	0	0	0	0	0	0	0	0	0	0	0	0	0	0	0	0	0	0	0	0	0	0	0	0	0	0	0	0	0	0	0
102654047	0	5	5	2	2	4	1	1	3	0	1	1	3	1	1	0	5	2	1	8	0	1	1	1	2	1	2	1	0	4	1	0	0	1	2	1	0	3	1
100577692	133	255	247	349	120	789	266	322	614	269	135	237	371	1388	230	186	269	112	160	278	301	116	414	456	147	219	353	239	129	2493	361	133	207	368	115	166	318	417	380
107965716	0	2	4	6	2	10	2	1	4	7	0	3	3	19	2	5	2	0	2	7	0	1	4	3	2	2	15	2	2	49	3	1	3	2	2	2	1	8	13
410769	4370	3227	7233	3147	2199	4385	3989	3456	5011	2812	2033	3898	4927	4403	2796	4897	3890	4090	2908	5879	2982	2832	11106	5178	2920	1265	4978	4644	4265	7905	2480	2792	4121	4556	3628	4629	4417	3479	2957
100216325	7120	4440	4130	2983	1519	2403	2875	2436	3115	2282	1300	2561	3274	1795	3722	4496	2517	2327	2010	8301	3092	1368	8361	3750	1685	1651	3108	2944	3009	4911	3113	1952	2441	3004	2788	2724	3822	2660	2937
113219286	14	8	7	2	1	4	3	4	6	4	1	4	7	5	7	5	5	1	2	17	3	1	9	2	1	1	1	11	11	3	3	3	4	5	2	3	9	1	1
100578334	147	95	111	102	37	50	19	53	101	92	30	132	66	30	53	113	48	36	88	205	59	28	163	38	47	42	47	65	33	39	101	25	50	40	13	54	40	111	27
726756	760	369	1040	362	308	565	404	464	739	311	333	444	389	457	399	1178	523	468	350	725	310	319	886	479	428	197	346	442	473	982	269	299	733	603	753	640	372	574	357
410767	2144	1347	3380	1433	1012	1679	2035	1846	2720	1460	872	1670	2875	1852	1189	2340	1816	1667	1066	2426	1352	1339	4939	2831	1257	651	3236	2306	1603	3342	2290	1395	2196	2318	2187	2395	2218	1696	2203
100629079	15	15	10	4	3	15	4	3	3	5	2	4	8	6	3	4	6	2	6	23	14	1	21	4	1	7	11	9	8	10	16	1	5	6	2	6	5	10	3
726609	6771	3471	9459	2924	2643	5533	3067	3320	4423	2986	2037	3694	4361	2642	3177	9376	3426	5101	3106	6108	2745	2821	9079	4293	3342	1242	3474	3966	4571	5675	2447	2940	5183	4399	5350	4529	3616	3072	3102
726788	254	523	274	638	313	595	497	387	507	410	259	472	550	357	498	420	510	433	439	245	430	334	388	574	484	142	582	418	541	298	276	299	525	446	170	518	529	427	312
100578031	974	716	1479	548	560	774	540	864	866	624	270	831	976	562	431	1242	560	705	463	1027	348	351	2235	1224	432	215	615	794	1001	1142	441	349	916	732	856	888	895	675	371
107966044	19	6	18	23	14	24	9	10	16	26	6	21	8	9	11	29	5	7	5	18	15	10	38	9	14	4	20	11	8	12	8	9	23	12	2	9	7	18	9
410766	568	508	821	462	258	599	408	432	509	299	231	451	484	313	362	726	411	441	358	675	378	293	908	498	344	196	434	499	515	609	301	322	500	439	450	518	408	477	379
551646	374	209	512	202	123	307	263	205	554	161	123	207	153	581	208	436	218	307	147	520	200	165	506	428	222	106	152	246	276	1759	118	208	279	236	398	308	264	276	309
107966077	0	5	2	1	0	0	2	0	0	2	2	1	1	2	0	1	0	0	2	0	0	0	1	2	2	0	0	2	0	0	0	0	1	0	0	0	3	2	0
113219417	134	168	200	101	75	173	137	129	163	88	74	137	131	184	111	189	127	148	127	192	110	81	246	169	109	42	114	170	163	305	104	91	159	119	87	188	143	164	137
113219404	1612	1045	2366	933	756	1598	1405	1049	1482	803	590	1125	1060	1364	866	2385	1132	1295	871	1609	920	799	2950	1458	856	406	800	1187	1510	3262	702	893	1414	1156	1365	1470	1280	1124	1164
551678	1555	1225	1831	1345	750	1881	1037	1015	1251	950	590	984	1147	813	1062	1519	808	516	790	1523	1225	667	2463	1096	1084	430	1197	1049	1112	2245	847	577	1244	948	878	1227	1393	756	761
107966076	26	12	34	77	7	35	35	14	14	17	17	37	34	26	61	29	35	11	15	55	55	22	27	26	16	10	34	28	29	54	43	25	62	38	16	26	39	64	29
726886	451	168	685	550	100	297	211	126	148	138	96	221	252	324	401	218	231	84	84	607	348	170	400	188	159	186	173	231	183	859	257	190	681	248	295	318	349	379	284
100577848	95	39	52	491	22	43	22	7	12	23	3	16	31	9	170	23	20	17	24	128	142	29	24	18	12	34	83	45	112	46	29	8	128	69	105	47	32	94	29
113219278	96	35	100	87	30	60	26	38	15	44	7	59	44	27	71	62	19	18	26	118	74	30	77	46	20	50	19	60	63	46	52	29	74	69	43	50	47	57	35
408626	1604	711	1768	652	549	1080	735	709	971	560	378	811	764	705	676	1452	728	853	587	1518	683	591	2115	911	712	352	822	810	915	1670	539	572	988	898	1116	911	790	874	701
102655614	200	78	251	90	95	150	113	115	95	87	53	149	133	96	75	229	91	85	106	188	110	54	310	147	49	59	107	107	151	131	98	61	124	121	61	110	120	170	66
726912	74	50	57	13	30	28	31	14	83	17	12	23	41	178	23	48	13	3	23	80	22	23	65	58	32	66	17	26	42	534	7	21	44	42	36	14	101	43	118
100628995	1	7	4	0	0	0	2	1	1	1	2	4	3	1	0	1	1	1	2	6	1	0	5	0	0	6	3	0	3	2	0	0	2	4	0	0	7	2	0
100629094	9	9	3	2	0	2	1	2	1	0	1	1	2	0	3	5	4	0	3	5	2	2	5	0	1	4	0	1	6	10	2	3	3	1	0	2	16	7	3
102655442	3	8	11	7	0	3	5	0	0	2	1	5	5	6	2	5	1	3	5	11	5	1	9	2	1	3	0	5	2	2	0	0	9	8	0	5	9	4	0
107965930	18	17	11	9	0	7	7	4	2	1	3	4	10	13	6	6	3	4	6	25	4	3	7	1	5	15	3	9	10	19	6	3	15	11	11	11	17	19	7
113219285	40	15	130	205	30	116	87	104	83	70	56	98	71	63	140	116	69	42	102	295	105	20	154	36	6	49	0	52	132	154	16	38	123	80	62	69	134	73	7
100576602	45	15	134	196	23	97	65	116	65	53	29	65	59	29	69	105	52	35	47	280	111	21	108	17	10	47	43	71	93	122	21	37	71	73	96	64	107	82	30
113218530	7	6	32	66	11	32	30	30	23	14	11	27	20	9	40	30	28	19	14	65	36	7	39	12	1	24	0	17	24	18	6	4	28	13	25	17	26	29	6
100576537	5	0	21	50	5	14	14	27	13	5	6	14	8	9	22	30	13	4	8	24	14	6	9	2	6	9	1	14	19	12	5	1	9	4	13	7	25	17	2
100576700	2254	763	4077	934	721	1346	2347	1042	1521	830	701	1281	1254	1130	882	2250	957	1136	785	2439	719	737	6374	1422	695	479	1176	1388	1428	1965	830	927	1303	1551	2095	1611	1537	1170	773
107966080	4	4	0	8	0	1	6	0	3	1	0	0	0	1	6	0	1	0	0	12	4	0	1	0	1	4	0	2	1	0	2	0	5	2	1	3	5	7	0
113219393	23	20	24	24	7	13	11	13	5	5	7	16	9	6	27	16	7	8	11	47	51	9	19	8	16	18	20	12	13	33	28	1	37	19	17	21	20	40	21
102653619	113	83	116	210	51	106	93	91	98	57	27	57	109	34	197	90	82	48	59	314	155	28	145	58	84	106	123	96	96	94	144	32	136	72	160	120	143	228	78
107963981	20	19	29	31	14	45	18	21	21	16	9	16	20	13	29	18	11	9	18	80	41	5	27	31	14	20	27	31	23	39	14	15	25	25	11	14	32	16	13
724948	1169	630	2102	664	557	1041	757	742	1114	654	476	794	730	746	618	1675	736	1166	742	1387	633	486	2005	966	675	328	676	939	993	1774	454	653	1146	858	1248	1201	811	884	698
100576789	326	215	364	178	116	265	174	130	253	172	125	220	167	178	198	272	206	198	199	251	191	196	363	203	208	66	160	233	283	233	142	149	264	226	244	247	258	211	188
113219394	1071	613	884	457	354	584	457	359	617	402	295	580	410	369	767	735	414	456	468	759	583	316	1092	596	519	508	437	874	784	861	641	457	725	758	796	651	676	766	563
100576820	1157	498	803	603	271	529	352	420	655	398	216	650	534	301	678	656	354	306	359	919	559	154	1065	681	337	398	325	823	510	701	447	236	611	652	362	486	526	400	351
724874	5875	27495	7358	35660	4623	9554	28344	51156	87792	24388	5946	3993	57694	5718	25280	10714	52492	27816	8260	40956	33066	21027	45812	42047	27261	9710	113558	43121	3877	24636	17157	16155	2981	62503	47841	32664	45804	35403	10610
751098	28380	10496	14401	8066	5776	11657	9749	8325	14096	7898	6998	13931	10266	8470	9874	13925	10575	5580	13268	19460	11377	6782	38384	13323	10405	10084	3467	15401	14732	20034	6517	9947	17890	14566	7061	14792	15499	8220	10420
113219395	50	196	92	347	52	105	220	643	624	293	84	77	515	84	182	139	374	314	90	300	241	182	336	422	264	83	1133	293	56	253	187	161	51	412	254	375	664	298	154
410763	949	566	958	457	387	526	411	502	644	415	293	634	610	340	456	1078	615	579	520	800	402	348	1246	578	566	259	514	623	575	787	309	343	834	612	532	614	544	529	444
100576088	817	655	1068	620	571	880	615	578	647	714	358	727	967	603	756	1246	690	959	698	774	519	560	1179	1006	741	157	589	820	1018	615	406	506	992	1007	660	596	801	648	610
410765	90	279	108	222	130	318	255	206	259	208	145	292	329	277	203	199	214	334	279	94	207	169	136	329	295	58	204	323	419	85	197	208	391	315	86	235	441	314	222
113219396	2482	1650	3310	1516	1008	2061	1615	1581	2024	1295	873	1761	1701	1212	1204	3060	1582	1602	1418	2706	1209	1428	4291	1954	1330	900	1473	1870	2430	3122	1132	1210	2380	1680	1983	2185	2020	1738	1475
408625	216	236	286	208	104	227	190	182	197	114	108	156	153	149	154	230	135	143	122	260	140	126	257	163	158	67	165	220	191	271	93	117	196	165	173	203	203	181	137
113218523	1378	348	1096	513	329	564	208	345	647	406	260	584	421	629	519	1069	230	266	357	1315	510	231	1330	374	335	418	237	383	290	1527	362	346	806	484	445	617	335	920	337
102654759	121	41	53	51	26	39	33	39	33	39	16	49	21	18	51	65	23	16	17	91	35	19	82	15	33	32	32	35	33	21	49	11	57	49	25	29	48	85	26
113219182	244	112	121	148	62	134	40	68	130	117	58	134	107	120	151	133	53	38	61	255	142	59	187	82	77	93	38	90	106	232	99	54	196	136	83	144	111	231	84
724679	492	315	314	299	236	293	176	227	357	274	212	408	253	245	297	288	202	133	303	655	393	203	760	334	267	158	172	252	369	329	374	204	601	400	110	509	270	460	274
102654998	630	323	721	219	277	294	618	505	479	243	286	531	306	196	368	902	502	366	339	531	177	306	956	475	378	124	396	388	755	706	175	330	464	322	490	566	642	250	353
409327	3494	1354	3541	835	1432	1691	2426	2267	2424	1614	1372	2943	2078	1255	1178	4543	2517	1629	2007	1932	736	1175	4457	2472	2127	398	1648	1863	2811	3123	1079	1943	2403	1705	1778	2724	2753	1977	1622
113219405	501	140	171	34	44	83	135	146	165	76	72	174	119	54	73	335	153	106	127	107	65	89	176	61	135	56	107	85	132	143	43	145	178	132	72	139	185	142	85
724537	715	502	1162	532	400	623	536	482	757	432	272	605	583	788	461	974	585	670	419	779	481	415	1447	824	484	274	420	724	777	2159	414	481	804	523	825	812	721	602	683
102655107	8	12	7	11	5	14	8	5	3	7	4	7	12	6	12	15	4	10	9	13	8	8	15	11	6	4	6	15	10	19	12	9	15	13	5	11	15	5	11
409620	404	325	766	315	271	470	423	330	476	310	214	421	319	294	287	774	397	431	303	580	334	250	985	447	313	205	309	430	500	702	222	311	561	359	499	556	465	409	302
100577325	1416	1359	2135	1711	947	2133	1439	1519	1666	1258	801	1326	1845	1150	1345	1903	1506	1597	1200	1740	1168	1094	2189	1867	1493	506	1375	1908	2217	1370	955	1149	2054	1814	1263	1679	2007	1685	1094
113219401	0	0	0	0	0	0	0	0	0	0	0	0	0	0	0	0	0	0	0	2	0	0	0	0	0	0	0	1	0	0	0	0	0	0	0	0	0	0	0
551204	212	132	392	186	149	182	172	159	254	164	100	209	162	191	111	333	159	219	169	189	153	115	297	276	131	60	191	165	197	376	140	180	228	199	346	226	150	219	247
724372	211	150	374	190	119	237	178	184	245	131	111	174	178	170	159	490	169	205	183	253	137	152	375	243	133	57	196	209	247	389	118	156	251	211	347	211	155	191	148
725343	2316	1818	3647	2377	1436	4234	767	1354	1614	2222	659	1425	2281	633	1676	2726	1749	1131	745	3037	1393	1157	2958	955	1456	1147	596	1936	1698	2013	738	704	3528	2098	1473	1689	2290	1167	593
725306	1280	1058	2333	1097	740	1350	1185	998	1309	809	652	1210	1284	1064	884	2011	1084	1174	851	1827	1006	760	3144	1469	803	372	1081	1497	1517	1901	889	840	1425	1250	1306	1420	1330	1229	1068
409930	4597	1679	5229	1814	1898	3218	1653	1847	2108	1710	1159	1912	2482	1641	2056	4699	2069	2316	1604	4081	1533	2405	4862	2571	2409	727	2285	2117	2331	2686	1007	1906	3093	2844	2831	1920	2303	1728	1560
409931	274	174	193	160	68	142	63	74	161	110	71	119	112	168	115	182	84	80	85	187	176	82	236	123	93	86	77	184	121	353	128	60	222	101	63	93	184	171	134
107964458	11	7	9	10	2	6	1	6	5	4	2	7	4	2	6	2	5	5	9	7	7	6	7	7	3	4	7	11	9	2	5	4	11	14	0	5	6	13	7
100578066	1530	855	2887	1476	868	2019	1023	1197	1349	1179	775	1211	1462	1224	894	1824	1010	1099	800	2796	1309	1960	3299	2103	1097	591	830	1939	1928	3345	834	947	1624	1613	1289	1607	1661	1349	656
107964442	307	161	649	252	124	350	157	214	229	193	123	233	180	103	146	338	159	220	163	500	233	266	561	285	164	92	103	282	285	348	124	114	272	262	261	286	260	270	94
113219207	45	86	110	79	29	92	30	58	53	51	27	58	51	36	37	84	20	44	33	95	51	28	74	46	36	45	28	73	86	25	36	20	60	50	51	54	53	110	14
113219214	6	5	6	10	0	3	2	10	4	2	2	7	10	5	12	5	5	2	3	18	11	6	4	7	7	5	5	11	3	5	3	2	11	10	5	8	14	19	10
411665	227	198	120	170	56	86	85	57	63	33	53	63	51	72	183	101	52	45	63	304	286	158	108	69	162	115	48	172	190	215	235	58	214	230	228	243	259	385	168
102655805	21	33	3	21	1	12	10	4	6	4	2	7	6	4	42	2	4	1	7	41	45	27	10	2	25	16	9	30	30	26	29	5	33	38	12	23	55	61	33
102655775	0	0	0	0	0	0	0	0	0	0	1	0	0	0	0	0	0	0	0	1	1	1	0	0	1	0	0	0	0	0	0	0	2	0	0	0	1	2	0
102655747	59	36	12	22	5	31	26	4	8	4	8	10	8	8	75	7	20	2	8	69	75	41	14	17	52	41	13	56	48	32	55	14	95	91	26	52	113	115	87
102655720	117	58	26	36	11	14	25	6	10	2	5	7	5	13	60	3	4	9	7	50	140	45	9	12	26	36	20	48	39	22	56	16	54	79	12	62	79	75	87
102655652	520	151	173	79	52	205	137	49	209	72	109	89	106	129	252	123	53	144	167	752	431	159	46	121	476	139	50	281	333	231	312	113	416	369	285	293	428	538	264
100578187	520	358	315	485	74	330	173	139	196	81	116	138	188	84	355	255	96	99	169	796	571	150	221	200	347	320	96	336	331	380	484	105	436	407	424	402	432	614	330
102656449	199	121	40	75	18	56	31	20	57	15	28	29	29	46	112	94	30	4	62	160	114	65	57	22	130	89	17	102	185	73	131	36	152	106	106	120	135	310	73
725041	1945	797	175	491	74	195	140	76	155	79	135	99	178	128	750	266	101	27	230	779	570	292	224	61	514	842	65	409	600	440	524	103	787	442	345	500	707	970	500
100578245	219	163	172	138	90	157	131	115	130	145	63	143	179	89	138	180	152	114	107	145	151	106	194	170	137	47	102	181	197	115	115	83	177	114	108	152	162	174	117
409852	103560	50775	136357	64222	33209	92180	40173	47347	68839	51422	35237	44420	52060	35924	60215	136465	36507	42086	44373	94974	67221	40874	121578	53227	42816	28738	30463	66873	83232	81503	40279	50223	83849	57697	82091	75838	75696	78301	36398
107966075	4	5	2	4	3	9	11	7	7	4	0	11	4	5	10	6	1	0	5	8	5	1	5	7	2	5	1	8	7	6	2	5	10	5	2	6	4	13	0
102656644	1214	725	1809	1797	635	1131	688	868	830	750	487	1154	987	556	1164	1456	504	604	714	1686	844	445	1424	904	633	508	366	1121	998	924	379	404	1108	757	1037	815	867	1493	354
102654804	84	29	301	37	111	152	30	29	53	117	12	42	144	97	51	92	21	21	36	151	19	21	118	57	39	27	24	43	44	60	29	35	93	46	75	37	45	99	16
413835	2560	1494	3371	1566	997	1705	1472	1154	1681	1097	849	1612	1419	1115	1606	3221	1383	1479	1092	2348	1559	834	3756	1725	928	740	1432	1654	1854	2578	1296	1057	1496	1384	1960	1839	1399	1822	1375
413834	2266	1356	4707	1720	1274	2342	1938	1885	2306	1462	962	1877	2227	1700	1345	3693	1959	1926	1392	3885	1500	1285	6038	2374	1374	723	2128	2303	2378	3317	1428	1383	2321	2209	2529	2374	1881	2404	1320
113219407	0	0	0	0	0	0	0	0	0	0	0	0	0	0	0	0	0	0	0	0	0	0	0	0	0	0	0	0	0	0	0	0	0	0	0	0	0	0	0
409999	1719	564	1478	201	348	858	557	427	693	468	334	406	814	381	570	956	787	1000	310	962	536	680	1333	739	244	288	685	870	1148	1886	394	459	495	701	1079	516	1240	1040	528
727331	3055	2034	3576	1503	1139	2260	1645	1823	2366	1237	829	1719	2109	1214	1530	2797	1659	1882	1446	2733	1556	1346	3801	2229	1476	742	2049	2185	2279	2561	1133	1373	2060	1871	2085	2293	2169	2025	1287
412118	1501	1111	2060	844	579	1271	856	919	1256	711	499	974	1140	792	756	1638	834	1169	771	1690	775	676	1977	1300	799	507	1034	1187	1135	1132	677	748	1294	1064	1076	1291	1104	1133	957
726902	1909	938	2341	935	738	1386	855	1000	1405	837	638	1041	1190	1000	1113	2465	1241	1339	899	2298	673	787	2411	1256	1119	277	1247	1199	1236	2076	537	746	1334	1277	1438	1020	1082	864	794
552064	887	631	1147	515	328	681	540	620	623	376	282	622	574	472	498	966	500	581	443	728	453	322	1202	671	427	210	497	553	739	852	373	397	687	580	570	695	620	594	470
409479	13516	7090	21995	7705	5474	7887	6788	7832	11858	6838	5121	7581	8936	5939	6246	24336	8334	10132	7115	13426	5251	5452	15189	9067	6846	2514	10687	7718	9039	11614	5351	6116	9152	9821	13229	9852	8184	7703	7622
413609	536	525	660	488	268	533	426	425	538	398	273	414	522	337	380	550	402	331	345	536	410	242	861	571	369	190	403	543	567	447	340	238	515	444	331	545	537	458	356
552163	1143	1020	1716	970	669	1696	930	950	1159	806	570	950	1042	744	1049	1577	991	1176	802	1067	847	753	1461	1053	992	357	837	1140	1120	730	501	799	1331	1205	1178	1250	1274	1099	676
727019	18	19	30	32	15	34	22	14	32	17	6	44	15	20	21	34	25	21	29	23	20	15	27	35	21	12	9	21	33	31	15	14	31	30	20	28	20	35	11
100578696	659	425	796	558	204	461	364	285	530	329	189	419	328	323	516	651	423	229	255	938	405	327	1189	275	363	341	473	511	345	709	363	256	564	351	494	513	448	654	282
412925	68	51	345	46	41	38	131	23	57	34	44	38	43	45	35	79	24	35	45	23	55	50	135	44	35	38	27	41	38	64	38	22	108	57	37	50	78	30	61
411675	10	9	3	2	2	4	5	2	8	1	1	7	2	4	13	2	4	3	2	14	9	2	14	1	5	2	5	2	4	11	7	6	10	9	2	8	6	14	0
411808	292	202	255	235	101	199	159	129	191	108	104	95	107	237	157	256	166	83	124	362	212	94	415	173	142	162	137	195	135	517	163	91	222	130	180	217	165	333	105
725638	433	388	491	370	282	483	326	364	453	350	222	330	404	246	313	518	418	386	334	455	306	267	615	425	337	183	305	401	442	413	251	265	575	418	339	445	457	350	370
724901	2083	1692	2183	1565	1062	1750	1672	1723	2095	1295	932	1327	2162	1262	1152	2406	2066	1607	1333	2055	1339	1148	3782	2096	1340	499	2766	1636	1906	2355	1081	1192	1555	1730	1270	1940	1750	1396	1403
551574	5314	2175	6209	2276	2518	3427	2362	2314	3127	2194	1346	2452	2674	1765	2197	5918	2541	3405	2333	4777	1850	2047	6490	3193	2292	964	2474	2836	3216	3695	1622	2425	3935	2886	3327	3260	2509	2352	2240
412610	812	471	833	428	298	609	460	417	505	280	278	393	376	306	381	958	470	579	388	716	351	358	800	537	428	155	519	486	542	522	283	424	626	541	691	588	478	464	345
413784	167	164	255	134	81	149	108	113	119	108	54	134	117	84	113	124	98	122	97	231	148	106	308	156	114	58	179	190	163	161	115	68	179	159	122	143	203	134	231
102655618	506	794	615	715	425	936	730	786	795	596	435	759	944	683	501	743	749	715	672	504	668	522	737	1001	604	183	679	786	1030	390	393	563	875	630	422	715	944	716	666
412473	344	490	728	435	344	584	420	417	389	379	248	401	471	401	359	693	535	515	348	481	370	310	843	543	423	125	524	544	553	498	305	332	603	519	357	436	411	403	317
550706	650	470	1074	454	342	662	461	346	567	340	270	474	447	328	347	1043	432	476	383	804	398	326	1051	497	387	224	395	527	575	581	318	405	603	454	497	486	439	593	332
725378	552	564	819	561	362	656	573	507	574	437	289	573	557	499	424	870	540	593	465	538	473	381	852	664	507	160	422	636	672	716	318	392	707	551	603	635	586	572	419
727422	672	768	932	679	500	892	828	852	976	574	381	645	1085	615	570	833	1074	997	597	835	682	651	1223	1106	918	211	1476	1045	820	785	610	614	787	1054	574	988	1032	860	625
725884	2784	2474	4348	2800	2007	3004	2534	2885	2897	2477	1910	2843	3860	2616	1944	4075	2831	1255	2582	3066	1995	2053	4932	3279	2743	724	3380	2716	2601	3715	1674	1225	2530	3353	1496	2220	3501	1369	2166
113219419	3	12	4	5	6	17	7	9	0	7	0	15	6	4	9	6	7	7	0	1	8	4	3	12	7	0	9	15	8	0	2	4	7	17	2	4	15	10	5
550716	5417	3772	9012	3670	2726	5385	4376	3712	4899	2977	2010	4394	4141	3647	2874	7155	4836	5014	3264	6237	3420	3342	10925	4787	3379	1525	4029	4791	4827	7345	2848	3414	5821	4186	5012	5898	4903	4667	3877
727419	112	194	177	162	116	173	124	141	206	141	65	162	151	125	146	172	173	168	145	154	142	111	165	165	167	48	156	159	182	114	104	74	217	167	127	177	146	134	134
408624	1088	1065	1496	955	668	1180	971	901	1129	695	499	1020	1113	793	672	1468	1107	988	724	1321	775	631	1982	1173	785	334	1137	1057	1265	1407	709	793	1191	1133	938	1161	1244	1028	849
551279	1343	498	2377	833	700	1275	913	932	1130	677	520	979	1015	887	525	2043	782	1126	649	1296	629	761	2201	1252	747	401	757	981	1135	1742	711	794	1175	1008	1570	1334	923	899	778
724238	41	47	37	35	6	32	9	18	7	15	10	12	29	20	35	3	9	4	20	76	43	70	10	37	41	20	45	83	49	62	82	6	68	72	19	89	75	57	63
107964165	163	78	167	79	14	71	19	23	10	25	4	15	59	53	83	8	14	8	19	223	82	142	21	39	89	36	81	134	145	218	86	13	174	169	202	274	66	164	132
100576540	0	1	2	1	1	8	3	3	2	4	2	6	4	3	0	7	8	3	5	1	2	3	3	0	3	0	1	1	4	0	0	8	9	2	1	2	12	0	3
102655654	1	0	1	0	0	0	0	0	0	0	0	0	0	0	0	0	0	0	0	0	0	0	0	0	0	1	0	0	0	0	0	0	0	0	0	0	0	0	0
724331	267	199	344	190	136	244	174	189	262	154	102	170	213	171	160	368	190	150	153	252	172	127	430	229	160	86	200	228	217	381	126	117	225	204	195	235	193	207	169
551450	3194	1351	3020	1327	1108	1846	1302	1191	1408	1089	693	1440	1419	1018	1408	3009	1252	1552	1009	2394	1177	997	3199	1558	1109	582	1140	1577	1641	2526	1021	1174	2003	1492	1869	1737	1481	1453	1274
100578309	140	99	206	46	66	109	92	73	88	73	64	105	121	65	106	134	89	126	85	143	72	84	64	84	110	27	98	161	129	221	71	95	145	164	119	176	147	109	105
552162	310	251	418	251	164	299	208	194	250	171	101	257	219	208	246	423	208	243	160	350	177	168	422	222	168	104	215	248	254	313	138	188	301	260	272	235	255	265	228
726235	180	152	200	112	100	153	120	119	252	92	66	138	135	259	134	210	119	122	106	190	107	83	227	209	131	58	86	179	130	655	55	70	156	147	116	159	134	146	158
412000	297	228	447	330	188	323	220	235	301	159	135	261	185	171	197	475	210	204	213	315	172	189	365	269	174	107	170	208	333	330	139	215	373	205	264	326	256	250	154
726291	1146	892	1455	790	551	1030	914	782	1028	559	492	814	827	750	723	1563	938	1073	742	1192	749	637	1550	938	786	369	864	1004	1046	1182	541	751	1264	980	940	1080	1037	1029	661
100578472	316	287	377	196	144	244	215	202	250	167	132	250	251	152	185	392	265	208	185	281	254	140	392	275	213	62	295	219	207	245	112	130	227	222	243	227	270	167	198
726316	624	579	736	339	239	506	476	482	346	356	325	428	806	414	460	1024	601	348	473	647	352	282	727	639	453	72	549	558	578	537	272	190	449	544	416	312	597	356	334
411985	1394	853	1890	953	590	1129	933	844	1207	771	506	1090	881	780	760	1778	831	961	674	1402	788	656	2058	1151	772	426	644	1036	1137	1890	712	686	1262	1098	1126	1112	1046	1004	771
412578	207	249	270	199	140	223	163	170	208	165	108	217	218	161	202	302	203	231	151	249	185	158	310	234	176	48	182	211	249	217	122	149	302	218	154	191	203	240	154
102655778	324	334	397	418	194	383	267	303	319	240	164	311	343	266	274	315	298	252	280	313	279	289	493	330	318	97	271	318	391	319	167	143	400	318	218	363	315	265	201
725647	26362	11586	43679	14078	11881	15277	12939	12275	17411	12582	8496	14601	16615	10077	12017	41585	15007	17353	11752	24278	9777	11402	33384	16690	12588	4625	16582	14872	14501	17621	8412	11973	18210	18375	23349	15791	15688	11907	12412
412834	1237	852	1838	856	604	1036	817	734	880	594	418	842	754	758	624	1572	821	974	671	1328	656	753	2110	963	695	317	832	986	1057	1671	511	636	1164	846	1220	1063	842	840	683
408623	551	453	2266	691	428	768	859	673	1298	500	433	1092	901	756	437	1140	1037	822	509	1350	419	609	1935	1095	515	217	906	867	1006	1028	488	560	806	1022	850	845	756	848	1000
410761	11	27	58	34	11	36	57	5	26	10	18	138	25	92	7	29	69	20	12	64	54	60	16	22	40	7	57	144	82	118	28	19	59	43	21	61	56	40	528
113219103	5	4	2	3	0	1	2	0	0	0	0	9	0	3	1	4	2	0	0	11	3	0	1	0	3	2	2	17	8	4	1	0	5	1	0	4	2	4	27
100576147	0	1	2	34	1	2	2	1	0	0	2	7	1	6	0	0	2	1	1	14	4	1	0	0	2	1	2	12	3	4	0	1	1	0	1	1	2	3	22
724992	555	255	621	284	341	478	237	516	423	234	152	263	315	263	274	532	333	378	251	705	282	250	678	474	312	130	515	480	518	500	254	209	550	384	427	416	272	329	264
410758	13471	6246	15361	6391	4627	10683	7782	7541	7650	5749	4391	8027	8967	5124	7376	12273	6699	6363	5090	17302	7798	4707	19127	10099	4522	4913	6147	7908	10203	10196	9536	5283	10426	8894	8400	8730	8152	10583	5452
410757	1997	926	3106	950	1018	1377	1354	1100	1310	982	649	1168	1447	922	959	2467	1363	1399	854	2026	966	858	3793	1417	897	473	1131	1475	1853	2144	872	956	1558	1322	1722	1384	1353	1257	1053
408622	31	78	672	63	53	30	192	7	29	9	110	33	8	130	18	73	24	9	28	102	90	46	119	14	13	15	137	36	26	6	15	7	45	24	19	28	25	156	51
725922	23	11	180	96	11	5	153	7	12	0	53	11	2	44	11	10	23	20	7	3	21	7	15	13	13	9	30	11	19	11	6	8	41	8	15	7	8	49	16
411968	30	26	23	13	6	4	9	6	5	5	10	4	6	7	15	19	4	1	4	39	23	20	11	1	13	1	15	24	12	26	11	5	29	32	27	20	23	34	44
102654966	1	4	1	5	0	3	6	2	3	3	4	0	1	11	6	0	1	1	5	2	8	3	1	4	5	0	9	3	5	3	3	5	10	10	3	8	12	8	11
725982	435	372	695	368	235	362	364	330	471	234	173	389	429	322	319	622	333	371	253	571	337	243	853	491	272	182	402	352	432	766	278	214	388	358	423	451	447	369	349
726015	48	52	81	44	25	46	53	42	58	38	23	51	59	37	55	90	44	69	38	59	45	27	85	43	39	26	47	49	69	29	48	29	54	56	35	53	70	57	52
727399	3125	1698	4737	1970	1302	2471	1931	1870	3071	1794	1193	2013	2212	1891	1454	3760	1789	1888	1524	3900	2104	1535	5279	2545	1357	786	1767	2001	2584	4318	1773	1564	2536	3263	2296	2346	2136	2399	2340
113219421	1	4	1	2	2	2	3	2	4	1	2	8	3	4	1	0	5	0	3	3	3	1	6	3	3	4	4	6	0	6	4	1	2	4	0	2	0	4	3
102655185	53	46	52	41	17	30	28	59	32	19	19	29	34	12	27	28	24	21	20	64	34	9	102	27	26	28	20	41	34	52	29	12	29	34	34	44	50	33	15
113219135	112	57	106	58	36	75	62	57	60	47	43	81	81	34	61	102	63	37	36	123	111	34	129	79	33	40	32	75	72	65	62	49	47	67	46	59	58	90	34
102655581	186	163	265	180	123	185	135	157	183	124	85	158	201	148	138	254	157	171	123	201	152	117	366	170	141	46	113	205	208	130	112	127	174	237	164	150	195	166	148
107965102	4	2	2	1	0	4	3	5	3	0	2	1	3	0	1	0	1	1	3	2	3	1	6	3	1	0	1	4	1	4	2	4	1	4	1	2	6	4	5
726810	37	22	20	22	12	22	19	22	21	25	10	19	24	14	30	20	19	13	16	47	30	16	20	19	33	9	22	41	39	23	18	17	57	35	27	37	34	47	34
100578752	453	231	872	297	258	480	342	330	354	273	168	419	349	317	243	711	346	408	268	485	277	278	810	446	253	132	188	442	451	675	195	268	434	359	503	412	451	387	237
552366	8	7	16	12	5	3	6	2	6	3	5	9	11	2	13	5	2	6	2	12	3	4	3	7	6	4	6	16	5	7	3	9	8	7	11	2	11	8	15
412017	238	180	397	210	115	317	193	159	197	177	91	193	218	145	153	241	191	167	164	198	156	125	344	180	171	82	240	201	213	188	107	117	197	174	125	228	230	203	142
412016	320	264	359	205	132	189	188	175	189	147	93	160	276	206	212	342	173	189	141	267	144	184	467	214	158	72	241	242	477	261	153	137	304	297	297	205	304	241	245
113218608	466	486	905	467	377	963	807	898	641	460	406	1028	935	611	358	927	689	741	585	634	503	367	1247	1010	414	193	441	728	923	957	715	487	610	838	445	570	1210	597	615
409780	8912	4677	17976	4888	5063	10531	7965	7172	8934	6718	4036	8500	9385	7061	4409	15689	7238	7501	5379	12927	5022	4799	22238	9267	4555	3038	6093	7684	9857	13705	5464	5177	8065	9083	7404	7333	8770	6172	6978
102656720	56	96	117	87	71	117	110	71	105	87	58	116	167	73	81	157	75	53	75	123	139	59	181	84	71	52	96	86	96	119	101	63	96	82	51	70	102	91	93
102656333	236	206	214	167	81	261	138	145	150	105	126	138	158	99	177	214	108	81	85	466	205	46	317	120	49	148	93	102	232	166	157	64	101	180	75	113	186	209	96
100577895	7	5	0	4	1	0	0	1	3	0	0	0	0	0	1	4	1	0	0	3	2	3	2	3	0	0	1	3	1	20	3	3	2	1	2	1	0	3	4
100578042	1	3	18	3	3	186	32	2	63	3	29	4	0	78	1	7	25	0	0	22	123	2	39	8	1	0	3	4	4	648	10	0	3	3	7	5	2	48	79
408618	1508	854	1462	1352	596	1162	1409	914	1330	644	813	1285	1082	1147	754	1201	1056	556	860	1862	989	1120	2974	1548	661	866	752	1303	1319	2226	1097	896	1365	1101	564	1006	1277	1141	958
102654856	19	12	26	7	4	4	5	6	7	5	5	12	4	7	9	11	7	4	3	25	6	5	5	2	8	8	2	11	12	11	4	5	28	5	9	10	6	7	9
102655012	136	93	152	92	48	82	76	79	70	40	59	85	73	51	78	191	52	48	58	307	94	79	113	91	53	86	43	117	113	157	77	41	150	86	139	69	87	121	76
102656903	91	49	28	58	15	41	23	18	22	19	17	29	30	14	40	64	27	12	21	107	64	10	38	22	18	36	11	26	32	46	71	17	44	28	22	22	34	85	39
102656828	221	142	372	297	167	412	183	221	189	246	169	313	285	101	170	418	169	123	178	363	264	71	669	235	160	123	59	176	167	161	173	120	207	163	125	164	172	316	96
107965033	61	37	89	83	29	52	25	28	33	28	15	47	39	23	41	62	28	20	37	114	67	13	75	33	23	40	45	58	47	57	75	14	49	51	28	46	36	82	93
113218984	64	47	70	75	27	43	48	21	50	17	39	42	52	40	36	79	45	33	51	125	89	24	71	65	19	38	35	46	56	32	71	40	48	30	28	52	49	53	22
724233	3031	1634	5725	2026	1571	2039	1828	1834	2343	1988	1143	1804	2671	1624	1774	6094	2016	2504	1702	3500	1596	1648	4483	2365	1735	817	2509	1810	2124	2335	1194	1291	2072	2437	3787	1894	2356	2061	1474
408619	703	384	1057	486	257	516	388	351	452	291	251	531	540	444	372	789	492	317	335	830	478	340	1419	541	295	254	457	540	488	742	555	330	558	579	426	510	498	458	350
408620	420	226	557	214	161	292	165	209	306	200	124	213	247	190	234	489	228	291	178	399	205	164	556	266	215	131	232	282	279	420	165	161	335	272	260	249	276	248	167
102653658	76	40	59	38	13	32	28	23	17	20	14	26	30	13	40	34	25	17	12	87	38	13	46	23	22	12	79	22	27	33	44	19	30	26	21	37	32	30	32
408621	1799	879	1855	728	619	1067	809	559	819	622	421	646	885	548	806	1716	927	1070	623	1231	680	737	2131	1081	840	239	1107	908	1024	1357	537	793	1091	904	962	863	860	745	598
102653893	165	86	171	93	74	112	94	124	138	80	53	121	107	52	89	172	89	96	68	178	71	63	113	101	112	43	134	99	74	59	78	64	89	89	89	95	133	97	69
412319	682	483	628	501	288	456	359	383	606	355	171	369	468	285	321	598	460	454	322	637	365	323	914	557	338	160	652	498	359	571	351	294	468	433	422	577	488	519	299
113218842	174	205	445	251	276	542	362	252	330	270	185	404	284	267	165	243	286	572	259	285	233	201	582	526	235	65	241	385	438	209	451	373	404	417	274	353	309	384	315
724535	8571	4865	13989	4527	3603	6712	5726	4667	6210	4346	3116	5593	5914	4631	3899	10210	5084	5297	3641	10258	4269	3243	16661	6597	3569	2764	3826	6108	6795	11738	4922	3918	6855	6042	6663	7095	5860	6296	4240
102653954	204	129	236	126	60	145	76	88	80	81	60	96	130	74	99	139	65	59	81	240	83	39	162	99	63	70	48	128	131	101	102	39	125	100	95	102	136	139	89
102653920	371	178	296	194	113	216	152	130	161	134	113	195	183	111	157	187	129	88	119	342	184	75	370	137	105	168	72	201	215	243	158	105	209	176	82	170	187	210	102
107964158	273	210	385	257	182	187	393	245	420	189	106	153	270	138	175	459	412	265	131	561	267	150	498	417	200	116	977	424	252	270	197	153	223	389	332	301	253	273	124
551321	541	445	709	519	385	708	600	458	532	481	306	585	610	531	558	746	546	738	483	594	463	402	876	690	461	127	641	560	701	756	323	462	607	605	410	570	527	518	453
724720	1742	1430	1792	1269	1059	1782	1302	1326	1381	1203	623	1422	1747	1221	1628	1668	1410	1727	1091	1340	1244	1066	1821	1809	1336	432	2070	1584	1785	1369	883	1205	1850	1602	1040	1519	1559	1393	1247
102654159	182	240	251	342	172	317	245	219	221	188	138	267	234	158	188	225	245	258	272	160	203	218	210	299	274	59	212	268	280	177	176	143	297	296	109	175	254	238	178
724795	367	194	628	260	204	319	204	202	323	202	117	230	221	187	207	429	188	329	191	377	188	214	540	292	197	88	176	268	380	303	116	213	373	298	464	350	262	242	160
551388	14	10	80	36	13	19	49	13	14	20	23	13	11	24	7	23	10	8	9	21	17	27	8	24	25	4	24	13	55	31	20	13	26	22	19	16	42	24	15
411799	684	467	1354	442	262	570	491	586	754	379	261	417	605	357	410	865	603	732	321	754	367	461	1086	774	416	195	840	598	498	816	351	474	479	675	761	724	572	567	324
414017	597	432	1086	564	366	638	496	437	992	415	263	506	471	1169	403	1023	484	605	352	830	400	390	1233	910	416	221	461	597	614	3210	395	382	674	572	804	751	567	698	702
552530	135	90	94	119	28	150	47	40	66	40	36	55	60	77	91	86	52	21	36	194	121	27	104	45	42	47	56	61	94	92	80	34	100	74	76	79	100	105	76
100577342	23	33	54	22	34	57	46	45	41	27	18	66	34	29	38	32	30	57	59	35	24	34	22	58	33	10	30	37	50	17	25	22	56	33	22	48	45	28	29
102654398	149	230	283	209	191	385	245	293	246	244	145	308	269	192	261	235	208	277	296	165	187	159	195	309	187	47	221	260	323	157	140	143	313	265	104	243	273	211	262
413244	492	237	622	267	186	294	231	198	278	176	178	207	252	202	232	500	278	343	159	402	198	221	574	294	242	61	250	312	323	304	125	252	382	220	439	310	267	319	222
551531	504	381	811	469	280	490	420	396	467	274	201	425	442	427	333	748	370	564	331	572	342	289	898	534	340	134	414	432	498	790	230	297	469	424	480	550	376	413	353
412107	262	147	244	181	100	246	117	147	163	119	67	172	183	153	139	213	113	128	121	185	170	102	246	203	153	67	111	197	210	278	137	106	160	144	159	149	177	156	185
726685	527	776	744	785	568	1001	865	791	970	768	498	958	967	857	709	626	862	1291	867	554	711	731	768	1205	926	198	919	920	1198	600	587	761	1262	1135	386	969	700	754	883
100578513	486	276	838	383	280	514	357	325	475	320	217	434	369	325	310	665	395	485	328	525	341	367	975	461	353	147	432	455	563	681	285	321	564	426	495	502	418	437	358
409290	23510	6630	32122	9142	7268	9056	7362	7786	11090	9109	5461	8735	10074	5969	8716	30086	8290	12816	6927	15727	5713	6494	21686	10964	6979	2810	11195	7861	10305	14006	5324	8099	10113	10388	17957	10566	8637	7508	6907
100577369	891	825	1185	813	676	1341	966	914	843	769	468	985	1100	797	694	1027	900	1125	884	902	809	756	1271	1214	977	261	969	1116	1135	801	643	714	1060	942	641	967	1163	978	856
107966055	262	276	427	228	220	423	274	270	368	244	154	318	270	241	264	451	249	352	221	370	239	210	420	408	271	110	258	291	349	437	162	194	370	312	218	350	259	303	253
551842	130	120	198	114	74	163	88	86	119	81	59	103	141	78	79	182	122	86	86	148	93	72	243	116	106	54	102	144	126	180	64	87	157	125	100	131	122	82	110
100577454	465	483	764	502	397	546	502	495	460	483	226	658	663	408	432	768	443	568	471	523	374	340	678	706	368	116	457	590	693	485	321	385	523	526	420	415	546	421	364
551892	2110	1052	2465	922	934	1243	1050	886	1182	962	659	1203	1422	919	929	1986	1370	1150	904	1706	788	858	3341	1354	1093	424	1163	1341	1385	1657	623	866	1551	1198	1076	1207	1185	936	783
551909	1094	590	1741	695	484	945	637	547	795	581	370	710	697	512	597	1805	665	723	588	1177	589	420	1786	734	583	290	519	696	847	1045	478	570	1000	763	949	745	857	756	539
107963991	617	537	828	617	370	747	518	496	549	397	224	534	516	375	398	838	406	498	447	877	526	314	875	669	471	221	450	509	603	603	400	351	632	497	443	651	536	573	386
552083	334	418	572	286	262	508	418	337	584	329	280	417	453	441	328	563	420	494	356	370	312	282	725	589	369	146	381	389	601	653	254	359	600	509	315	461	380	430	443
409584	2354	1881	3266	1462	1077	2122	1574	1580	2061	1483	881	1613	1701	1324	1329	2935	1729	1983	1269	2405	1269	1227	3443	1943	1510	677	1737	1792	2082	2130	1059	1371	2126	1960	1777	2078	1828	1603	1299
724578	337	261	406	310	165	283	244	247	269	191	138	265	253	184	199	362	176	234	169	371	248	151	450	274	250	111	198	275	287	278	172	191	266	266	245	282	290	268	170
413437	209	196	216	251	156	232	232	171	164	157	102	185	280	144	217	324	229	276	138	201	220	206	335	244	254	63	286	289	241	153	119	189	281	210	163	194	252	228	157
414038	509	500	765	524	353	621	542	510	484	478	324	565	784	377	455	669	597	614	520	536	425	364	679	667	446	100	746	563	696	515	316	425	511	565	412	490	497	384	354
552602	3363	1343	4020	1735	1275	1950	1675	1496	2019	1192	865	1596	1862	1276	1511	3803	1853	1961	1210	2667	1328	1630	4688	2166	1754	521	2371	1745	1892	2917	989	1408	2364	2170	2386	2230	1807	1440	1323
414037	374	332	168	236	58	166	124	101	39	111	35	96	110	68	507	103	105	108	175	1108	426	190	129	271	512	198	160	410	435	397	469	42	989	713	167	766	350	788	867
552628	502	346	663	464	305	514	380	341	390	358	172	387	459	304	315	629	415	489	398	376	318	360	576	539	429	57	442	391	482	342	217	327	514	420	479	431	422	299	318
725317	272	217	539	219	181	267	272	202	338	179	123	255	254	267	191	457	243	290	229	292	201	170	513	296	221	89	205	253	302	467	175	183	304	302	275	291	222	272	212
552648	165	115	213	124	101	150	138	93	133	117	60	166	152	105	120	224	119	188	117	108	94	127	198	173	111	43	117	151	182	179	82	116	150	104	146	148	145	107	89
725418	29	60	52	74	24	42	40	33	39	46	16	43	59	50	22	57	51	48	50	56	46	28	66	63	40	5	55	53	48	78	32	22	52	19	35	33	37	32	52
413950	641	535	905	490	364	617	496	458	599	384	283	527	581	409	395	959	576	645	472	768	411	465	1056	647	396	207	553	597	630	971	387	378	635	502	639	763	554	525	501
107963979	12	19	8	11	2	3	3	3	5	3	5	4	8	3	10	25	7	3	1	20	13	11	13	2	14	9	14	14	7	22	13	0	21	19	13	13	7	8	17
102655724	91	23	53	156	4	23	3	8	40	2	26	3	36	37	57	56	43	0	4	136	80	53	13	27	45	28	159	70	13	29	78	7	16	32	34	60	10	96	9
725532	4	1	0	2	0	0	0	0	0	0	0	0	2	2	4	0	0	1	0	7	5	1	0	0	4	0	1	0	0	0	0	0	0	1	1	0	1	1	0
725574	18	8	3	3	0	2	1	4	7	1	1	3	3	17	6	10	0	0	2	11	9	4	15	5	14	8	7	12	16	132	3	2	16	9	7	10	14	11	50
100578104	0	0	0	1	0	1	1	0	2	0	0	0	0	14	3	0	0	0	0	0	2	0	2	1	7	0	0	3	1	14	1	0	0	2	1	0	0	0	12
100578131	0	0	0	0	0	0	0	0	0	0	0	0	0	17	0	0	0	0	0	0	0	1	0	0	4	1	0	0	0	18	0	0	1	1	0	0	1	0	3
552676	1439	881	1940	775	580	1121	766	851	989	757	517	955	901	680	809	1605	916	1135	737	1273	744	807	1719	1131	813	279	976	900	1062	920	568	693	1255	953	1080	1025	921	786	768
412511	3454	1948	3904	1398	1206	2279	1610	1482	1770	1276	906	1622	1820	1344	1780	3336	1824	1850	1269	3213	1307	1243	4400	1890	1412	962	1566	2007	1853	2896	1115	1251	2269	1716	2060	2064	1788	1797	1314
100578247	779	469	1410	304	524	782	646	499	437	412	516	529	792	464	244	890	664	1102	405	571	374	620	2329	849	690	89	625	786	811	582	366	755	791	241	769	443	664	830	618
113218578	887	254	39	159	88	53	44	55	90	18	75	31	148	70	228	246	89	99	40	416	62	86	40	45	75	83	108	152	121	103	49	37	193	152	181	52	111	145	55
725720	372	157	766	430	303	245	361	305	395	246	344	383	383	316	350	832	365	338	290	790	261	462	814	435	356	180	254	506	566	697	168	212	902	438	707	440	430	552	352
102656395	17	24	23	35	23	31	33	27	19	30	14	42	32	15	16	30	45	30	39	17	23	35	31	50	32	8	49	48	44	12	25	16	48	45	16	17	32	30	28
725745	897	701	1708	676	613	1075	828	768	1067	737	504	814	760	561	578	1388	952	1195	700	1005	565	594	1495	1066	698	262	981	883	956	1079	491	861	944	812	1000	1103	670	749	625
113219256	792	753	1742	820	1197	1367	683	1022	1193	1122	709	1265	1485	804	893	1864	1099	1486	976	1265	889	665	1210	1053	1003	336	564	1293	1284	861	329	838	1472	1446	861	1224	1077	594	635
725841	57	81	376	171	87	195	165	155	628	124	68	205	145	936	84	357	158	119	122	220	111	81	411	530	125	43	80	148	87	3514	66	69	104	99	295	200	93	93	560
412141	2255	1188	2842	960	768	1461	1151	1094	1311	906	689	1126	1313	833	991	2516	1214	1442	910	1743	862	1136	3025	1458	1179	301	1171	1215	1416	1859	653	961	1680	1381	1504	1552	1401	910	956
102656812	50	69	46	50	38	48	70	35	73	42	31	44	66	42	35	80	59	50	43	47	54	45	41	59	68	22	62	78	75	32	31	38	82	71	38	75	67	64	37
551819	308	355	324	210	175	234	253	140	238	174	135	222	326	197	262	301	287	288	171	317	232	192	386	281	296	69	302	310	322	152	165	252	321	285	230	324	321	278	166
727479	2727	1519	3818	1547	2336	1433	2332	1438	2469	1581	1095	2524	2917	1377	1034	4716	2742	3270	1996	2884	1038	2293	5902	2689	1300	272	3141	2812	3102	2374	1026	1679	2399	2729	3036	2556	2231	1284	1147
413303	3151	1761	3243	1638	959	1946	1662	1273	1843	1180	979	1484	1458	1303	1233	3611	1544	1868	1362	3186	1337	1459	4736	2129	1439	867	1650	1899	2379	2997	2033	1337	2423	2067	2496	2161	2050	1997	1656
551443	1222	590	293	491	302	667	540	299	422	265	266	387	345	409	869	342	533	771	394	677	456	745	226	525	665	226	644	847	936	628	629	659	1195	902	587	796	774	752	812
551411	1263	781	1612	1030	746	1382	727	674	950	688	426	745	990	674	783	1554	784	924	771	1083	686	779	1659	935	1145	238	822	877	891	809	473	606	1213	967	919	961	763	615	559
550789	842	687	876	724	474	761	576	539	655	508	323	725	741	372	688	984	655	724	626	673	482	609	804	866	593	198	730	699	742	535	383	435	751	732	504	806	646	529	383
725816	5031	3452	4687	1430	2048	2721	2885	3671	2522	2595	1776	2873	2919	2357	1644	3777	1856	4889	2730	1945	1563	1425	2942	2914	2703	404	2471	2788	3430	1671	1109	2238	3549	2175	1994	1862	2676	2268	2094
412282	2428	1551	2584	1230	760	1633	1460	1302	1564	901	735	1195	1433	1008	1199	2164	1543	1596	1044	2061	1078	1178	2611	1781	1196	559	1753	1492	1572	2183	850	816	1571	1607	1508	1921	1439	1325	1063
550903	1096	697	1653	756	517	936	650	656	872	516	431	777	736	630	587	1508	756	946	556	1103	598	622	1752	922	657	220	902	843	914	1268	467	590	994	751	1281	1109	629	760	523
408616	3114	2705	4139	2934	1469	3479	2477	2190	2849	2206	1757	2412	2622	1597	2028	3443	2681	1797	2044	3890	2803	1981	5844	2879	2146	1195	1428	3196	3428	3697	3087	2107	4042	3073	2133	3785	3317	3548	2099
102654549	20	18	36	14	9	10	17	17	13	23	6	11	20	9	15	28	9	8	18	24	13	7	32	13	4	7	8	23	26	6	28	18	25	7	11	19	16	26	16
102654478	11	44	31	25	14	60	21	27	43	34	21	31	49	8	32	11	9	21	29	25	57	19	38	36	31	22	15	37	48	24	69	28	43	22	16	27	56	48	25
102654454	70	48	114	56	41	122	68	56	75	58	43	58	67	28	68	105	29	37	41	117	77	26	163	54	46	37	33	73	83	80	78	51	78	67	102	71	59	142	44
113219397	122	90	137	88	45	92	60	65	70	61	45	69	80	27	65	113	42	31	44	148	118	25	135	62	56	61	27	93	83	108	112	42	92	67	47	85	81	139	48
102654413	96	71	87	79	52	119	68	62	74	54	50	81	114	32	90	75	54	43	75	109	124	28	103	61	77	38	29	84	98	89	162	50	119	133	65	93	98	159	52
102654358	510	377	469	353	214	406	239	243	303	215	159	377	281	137	380	511	190	168	224	642	520	119	469	301	230	189	119	286	303	386	532	218	489	433	332	363	312	627	177
100577822	870	583	694	572	267	644	430	398	495	397	301	494	543	238	578	798	328	298	347	923	908	209	1039	457	416	380	234	590	505	552	711	302	680	572	537	592	527	823	340
102654894	49	46	50	32	11	49	24	11	17	9	32	7	14	35	37	15	20	7	10	48	26	30	28	15	22	19	38	52	51	34	30	15	79	29	25	30	32	60	22
113218819	121	86	159	91	62	117	77	67	90	67	46	86	80	89	66	145	65	87	55	122	90	47	140	83	74	31	59	86	104	111	63	54	133	87	87	97	92	136	68
410754	69	61	76	56	40	74	51	54	60	37	28	56	58	62	41	74	47	39	59	60	57	26	69	60	58	27	42	69	69	79	52	28	56	68	31	64	83	61	41
551383	742	321	1180	353	287	488	369	323	555	247	203	372	312	315	432	994	405	607	294	696	269	321	934	471	340	163	395	392	453	695	199	307	541	382	721	449	289	378	322
552743	72	65	162	74	58	156	71	83	76	58	30	75	113	39	69	177	117	107	71	105	54	59	182	105	141	25	62	128	93	49	29	58	135	80	78	66	83	79	58
107965891	33	100	60	92	74	135	117	79	72	88	40	122	162	100	113	66	97	195	119	42	109	101	51	132	114	26	116	108	130	39	60	72	127	128	43	83	125	107	83
409517	4676	2741	7782	2715	1779	4155	3588	3149	3900	2519	2006	2902	3311	2258	2092	5887	3335	3777	2325	3748	2668	2287	6287	3642	2987	843	3981	3397	3967	4472	1945	2568	4201	3733	3869	3984	3742	2780	2421
412528	150	60	88	65	31	31	17	36	53	16	22	38	36	69	67	79	33	22	31	158	52	30	85	36	42	41	72	71	45	102	50	15	71	37	38	38	31	108	31
408615	716	441	1345	500	408	605	483	408	578	425	306	527	550	402	399	1234	571	681	430	659	371	419	1330	683	426	132	565	567	693	901	296	404	640	518	817	572	530	433	455
551202	427	338	660	244	191	441	231	375	250	251	151	253	367	200	236	484	348	299	228	447	194	223	491	297	306	122	268	324	309	359	129	202	337	349	272	275	332	227	271
410753	137	120	193	125	87	130	136	100	108	109	69	112	142	89	85	157	137	107	95	161	108	89	237	164	83	33	137	152	167	104	88	91	116	109	125	96	120	112	109
408614	67	44	16	38	23	32	36	33	68	33	27	42	45	19	46	16	45	31	32	103	62	37	39	59	39	16	76	45	76	35	43	19	77	59	80	54	49	59	59
100578445	56	26	153	54	18	49	42	26	75	30	38	40	39	93	27	89	48	37	23	105	37	37	130	93	24	20	47	48	100	189	40	36	90	39	106	29	32	55	93
410752	0	1	1	2	1	0	0	0	0	0	2	1	2	2	6	2	3	1	1	10	13	10	5	1	6	0	6	3	1	16	1	0	5	11	10	3	5	19	4
410751	32	11	26	17	3	50	1	7	10	6	3	2	9	24	16	0	10	7	2	18	39	5	12	14	12	1	36	26	1	71	5	1	8	20	12	14	14	26	12
408613	108	65	345	221	61	125	109	93	129	63	49	149	154	90	140	123	170	51	66	279	139	126	153	122	150	39	362	144	182	186	141	63	191	351	208	196	187	258	235
107964984	9	7	13	20	4	21	15	5	12	3	6	12	16	5	21	7	9	1	3	12	19	9	11	11	18	2	10	21	42	15	15	8	25	30	19	27	10	21	20
100577782	29	7	32	24	3	7	7	4	9	4	2	11	6	15	13	8	10	8	5	26	13	14	2	10	15	6	11	16	21	32	8	9	21	31	24	24	19	22	38
102655057	0	0	0	2	0	1	0	1	2	2	0	1	0	1	0	1	6	0	0	0	1	0	0	0	0	0	0	1	2	1	1	0	1	1	0	1	0	1	0
412523	172	147	246	179	111	205	144	135	173	104	73	141	173	114	116	254	184	141	122	217	141	116	338	190	149	51	155	176	163	244	99	90	164	220	170	213	185	125	107
726298	215	183	107	169	15	204	80	43	35	37	49	36	105	120	223	53	49	32	39	379	242	292	91	67	147	120	230	254	238	226	193	17	357	368	98	209	233	276	487
113218896	162	43	84	70	16	43	37	62	56	26	66	29	57	24	219	42	39	35	26	138	42	82	62	26	83	36	36	74	158	51	40	29	95	291	56	78	56	69	74
100577655	5	2	2	6	1	3	2	1	7	0	1	1	2	9	2	2	1	2	0	3	1	1	3	2	3	0	11	1	1	24	4	2	2	7	8	9	0	1	3
102654581	0	3	0	2	1	0	0	2	15	1	1	1	2	17	3	4	0	1	1	3	6	2	7	2	0	1	3	5	0	54	3	1	3	3	7	2	4	5	6
107966071	83	55	76	27	24	54	40	19	28	26	9	50	55	51	72	55	18	50	32	82	29	67	62	78	71	18	27	36	65	44	30	27	84	41	12	77	89	39	49
413735	777	553	767	405	277	491	434	403	491	312	225	438	553	326	586	661	525	569	353	684	388	399	870	653	532	138	772	486	550	614	392	343	513	499	440	529	514	400	584
726221	1903	1241	2187	968	979	1906	1154	1607	1641	1365	820	1579	1956	1017	1593	2199	1386	1436	1342	1215	1128	869	2455	1481	1269	265	1372	1248	1721	1297	830	1046	1583	1512	531	1259	1590	936	1073
410043	21462	15857	25071	8723	9661	13581	12992	16178	13051	10597	11284	18645	21004	16018	14585	22023	16667	19484	12705	20481	8098	16682	36731	22728	15492	3296	24491	16382	20844	20020	21873	14851	23357	18253	13550	14024	19104	9198	25072
409468	3329	2064	5197	1391	1679	2836	2530	1791	2765	1317	1224	2302	2036	1496	1859	6217	1815	3154	1336	5117	1895	1665	8298	1825	2051	1257	1965	2408	2547	4101	1947	1780	3368	2634	2249	3215	2448	2578	2480
102653866	410	221	285	167	112	194	208	137	153	90	111	161	144	100	247	265	131	132	144	466	134	103	303	136	127	141	100	171	218	163	172	107	212	215	155	170	206	260	133
726449	219	224	309	188	172	228	174	189	218	145	99	204	197	144	200	160	176	303	155	155	171	139	230	192	181	89	235	205	255	180	116	166	226	217	156	182	171	185	153
552636	2036	865	2299	746	634	892	1119	804	1171	647	621	1140	1273	834	1056	1808	919	1795	901	1382	550	909	2308	1432	928	202	1484	899	1201	1371	530	887	1464	1302	1455	1143	860	924	590
726088	2999	2162	4074	1930	1275	2175	1778	1789	2314	1480	1116	1889	2409	1575	1641	3785	2234	2129	1615	2840	1665	1476	4969	2438	1729	605	2369	2113	2204	3008	1255	1548	2310	1964	2494	2567	2202	1705	1633
412397	1943	1363	2054	1127	705	1424	923	963	1236	808	567	1184	1280	872	1049	1726	1021	1356	973	1736	899	785	2508	1335	1230	471	1216	1355	1358	1376	832	800	1681	1086	1147	1352	1322	1213	931
412285	144	85	313	255	72	159	87	56	96	78	49	111	103	46	122	228	105	68	70	232	173	94	400	119	124	128	34	149	107	238	88	54	196	171	234	199	265	248	86
100578115	0	1	3	5	2	3	1	3	1	2	0	2	2	1	5	11	1	1	3	6	7	3	5	1	3	10	0	8	2	5	3	2	4	1	6	3	5	9	0
409417	8134	3913	18423	4171	4864	6935	5043	5619	6899	4415	3080	5877	6821	5394	4132	15302	5701	7845	4338	7952	3593	4659	17350	7455	4793	1410	7328	6452	7625	11128	3738	4842	8356	7138	9277	5607	5623	5008	5869
409418	421897	158168	116107	39115	36850	67403	53055	54151	79890	46216	54470	56286	57881	42068	158159	127579	91331	59365	44749	221335	39394	58428	156740	81918	71089	89712	65382	65189	79660	90651	36525	35913	101527	92586	61180	75995	69532	55015	54721
727596	620	431	594	443	288	493	433	388	494	293	204	409	411	260	360	588	429	520	328	490	297	313	658	494	336	131	302	413	569	459	174	318	484	368	364	505	469	327	195
408689	152	1906	136	1262	204	512	1407	1705	3109	1050	386	67	2689	182	938	270	3091	1199	601	2544	1936	1596	1949	1938	789	740	4245	2950	153	1677	773	991	174	3234	2682	1150	2088	1068	420
724192	10937	5638	15943	7097	3691	7827	5819	6782	10930	4790	3419	5315	6656	5702	6002	11931	6837	7515	4405	13861	6667	4606	16886	9273	5184	3143	10153	7528	6970	20034	6695	4583	7864	9100	12643	10076	6971	7997	5384
100577977	289	166	232	182	56	164	103	97	126	77	93	111	149	80	99	213	110	102	112	338	153	142	217	139	140	83	151	221	236	165	167	99	324	288	200	205	185	196	130
107964644	26	31	64	30	16	38	41	21	25	24	17	37	25	24	27	51	24	20	30	45	32	14	54	36	21	10	20	33	30	19	31	12	44	38	46	26	48	39	21
102656214	295	204	110	146	48	120	102	66	89	55	94	89	144	91	134	82	87	83	107	300	135	193	94	114	182	55	135	211	358	187	162	88	343	288	97	213	239	175	218
410034	1068	820	1089	841	698	1083	837	942	1150	741	471	886	1026	614	914	1152	1031	1407	781	899	627	814	970	1282	738	253	1027	1025	1175	654	489	757	1321	1131	716	1002	957	684	769
724280	672	620	1041	606	551	876	564	570	665	600	333	654	956	489	571	781	635	683	613	645	575	515	717	887	771	171	669	706	774	655	395	496	848	709	495	687	872	610	557
410033	451	292	604	320	209	379	318	280	351	237	164	291	373	280	308	544	366	467	296	444	258	232	568	352	301	135	308	411	356	536	230	254	413	297	321	363	396	353	228
724327	647	338	525	345	245	437	313	328	369	291	180	377	401	233	314	596	342	398	224	468	256	281	843	424	288	82	407	427	427	426	198	273	397	366	321	321	327	332	296
410032	6593	3944	6821	3565	2342	4219	3373	3167	4004	2543	1786	2963	3904	2558	3475	6207	3763	3951	2626	6463	2975	2907	9134	4337	3230	1530	5185	4345	3844	5693	2561	2440	4230	4233	4354	4284	3803	3472	2974
102655811	1	1	0	1	1	3	4	1	0	4	1	0	3	0	0	0	1	0	1	2	2	0	0	1	0	0	0	13	2	0	2	0	1	2	0	1	3	5	11
413693	139	122	325	39	60	187	134	163	125	124	57	137	117	128	73	350	54	194	79	183	94	63	138	171	95	42	81	252	101	168	106	78	145	102	132	138	125	121	142
100576321	2215	1194	3377	1109	928	1929	1514	1414	1897	1185	782	1598	1516	1443	1101	2790	1462	1615	1129	2433	1124	1028	3843	1910	1115	739	1204	1684	2054	3672	1032	1057	1895	1788	1775	1916	1625	1591	1597
411794	1378	783	2086	650	567	1027	893	803	1150	723	526	1071	1024	954	720	1677	834	1013	697	1514	673	595	2646	1129	704	357	766	1029	1147	2304	630	661	1149	997	1055	1122	977	885	876
412190	790	434	1187	509	331	604	437	443	664	437	279	518	493	443	394	1109	502	631	398	796	393	354	1085	715	441	186	571	563	576	879	345	339	706	549	760	545	487	536	434
102655540	461	434	641	420	274	472	380	380	484	329	167	453	561	314	325	519	365	424	366	519	287	261	666	482	304	113	374	470	482	469	240	248	433	332	346	443	504	352	324
412189	1412	1672	2486	1233	821	1310	1181	1457	1614	1367	830	1722	2406	1473	1304	1817	1145	1691	1617	1842	858	929	2421	2126	1075	422	1716	1496	1773	1883	1112	892	1514	1401	1273	1297	1577	1281	1248
409383	1514	649	2384	755	546	792	832	619	806	638	425	881	987	640	940	1286	661	782	599	1385	653	656	1796	819	565	321	809	1044	905	1282	581	623	1148	1145	897	952	1056	821	759
102655045	65	50	141	62	61	104	82	110	65	51	19	152	91	56	56	43	92	73	64	125	71	64	80	120	66	40	132	114	115	67	77	45	169	126	51	84	91	97	59
100628994	23	25	62	16	20	48	48	20	18	29	15	57	43	25	20	25	25	42	18	59	20	13	83	53	15	2	58	38	39	42	28	31	37	21	13	27	33	36	30
107964624	1	8	5	5	1	2	4	0	1	1	0	0	2	3	12	0	0	3	2	7	4	8	0	9	5	3	4	5	7	1	5	2	23	8	2	18	9	21	5
113219263	53	30	28	38	13	13	15	12	16	11	14	13	17	6	36	38	9	2	11	64	33	16	25	16	13	20	8	15	31	35	29	6	34	47	10	28	24	86	29
102655229	126	45	108	76	29	39	19	26	49	32	19	25	45	27	66	86	24	20	23	132	79	57	53	33	28	31	20	41	43	32	52	24	78	121	37	64	64	106	46
107964619	19	14	52	18	22	6	9	16	9	8	6	10	31	13	39	7	13	2	15	56	8	17	22	15	16	6	5	16	33	6	12	2	28	55	15	47	38	26	11
102655391	89	46	241	119	80	38	44	56	26	40	19	78	73	56	112	51	45	44	49	120	67	174	77	70	49	15	39	35	95	82	95	38	83	278	67	190	124	142	65
102655431	24	15	31	28	18	15	15	10	11	11	7	23	25	14	36	10	11	10	13	46	17	15	39	19	14	10	6	16	18	5	19	4	35	57	13	26	44	55	33
551556	70	56	158	59	67	75	86	61	161	60	40	115	79	337	84	154	51	94	44	131	62	46	232	215	42	34	52	113	107	1076	38	54	52	81	145	85	78	75	238
409053	7485	4517	17595	4474	4652	8174	7263	6768	8618	4887	3429	6939	7027	6273	4047	13657	6755	9313	4990	10711	3939	4741	18881	8665	4509	2173	5506	7349	8967	16289	4037	5275	8401	7213	10774	9054	6651	6987	5372
411408	511	313	650	360	213	468	326	275	391	241	196	314	359	233	343	610	308	336	344	417	283	261	680	358	315	134	453	342	337	386	217	253	413	356	421	417	365	292	225
107964618	220	105	245	100	140	213	153	107	145	116	45	144	138	108	73	239	165	153	121	183	110	103	430	159	99	41	87	191	184	277	59	157	162	121	156	162	157	117	106
411407	519	357	796	385	222	384	294	312	394	267	191	332	358	376	255	680	297	309	326	537	300	250	720	390	254	122	292	374	411	882	211	269	400	397	464	488	368	308	301
411406	379	175	472	256	82	162	123	87	120	122	84	102	140	107	165	339	80	82	100	388	161	200	326	65	173	102	69	189	157	316	127	100	198	327	438	217	188	297	165
107964596	16	50	6	16	9	52	18	25	26	33	5	19	24	11	18	9	30	13	13	25	52	28	22	15	22	31	11	47	28	12	39	12	27	41	12	14	47	38	31
100576547	1182	821	1012	561	275	879	447	440	516	557	340	449	457	369	488	933	556	268	385	1443	991	651	1617	360	574	535	234	1045	715	1015	640	356	1107	960	589	784	855	909	693
107964593	75	67	46	95	15	38	26	19	15	12	24	16	37	33	58	16	19	7	29	102	76	62	13	15	44	33	42	51	70	72	76	18	84	76	46	73	70	103	51
411405	442	373	437	193	107	158	168	41	57	73	124	74	186	186	403	112	78	59	98	584	380	384	84	37	249	163	85	399	330	449	250	126	499	526	382	449	457	537	315
413346	3917	1900	2127	2421	605	2384	891	1079	1647	764	866	982	1006	959	885	2181	974	896	844	3292	1825	982	3082	1584	956	1240	1593	2301	1846	2487	2579	845	1335	1158	1809	1716	1940	1859	1693
551761	267	146	205	266	80	379	121	88	127	134	81	134	77	134	131	156	147	70	61	289	186	128	285	171	83	69	174	255	125	179	164	47	105	96	191	177	150	167	70
100576126	5	7	1	48	1	4	1	0	1	0	1	4	2	0	2	0	3	3	3	17	4	1	1	15	7	5	1	3	1	2	5	1	7	4	2	2	7	3	0
113219420	0	0	2	0	0	0	0	0	0	0	0	0	0	4	0	1	0	0	0	0	0	0	0	0	0	0	0	0	0	4	0	0	0	1	0	0	2	0	1
725384	125	99	38	140	15	89	52	17	22	17	24	21	63	24	69	72	13	13	40	161	80	33	49	58	54	43	26	100	61	120	42	20	87	71	133	93	98	148	32
725345	141	108	155	67	70	107	61	68	83	51	48	82	117	61	100	86	53	66	66	138	105	44	131	67	80	46	59	121	133	118	142	63	109	110	71	139	127	106	76
406080	71	65	44	41	37	63	40	42	45	25	46	50	51	49	69	51	34	49	53	61	49	27	43	50	48	30	38	110	108	79	59	41	70	56	43	70	78	77	47
100188973	1251	824	1035	594	386	639	443	481	708	450	305	624	535	361	560	1041	541	775	518	989	475	351	1018	647	573	289	455	602	675	675	371	492	786	565	828	668	711	520	420
725419	716	322	1310	452	388	587	504	426	656	394	201	417	468	440	410	1019	448	659	339	762	382	315	1161	599	375	188	508	492	585	1206	306	440	563	446	954	650	421	537	429
725455	218	64	204	102	96	146	121	111	180	120	84	121	233	157	117	203	112	165	95	113	101	179	157	76	56	51	87	119	163	200	59	150	101	225	91	240	136	112	77
550785	16174	7106	27713	8728	8198	15981	10973	10004	14179	7971	6062	11520	11300	7411	7649	18412	12136	13326	8436	15656	8001	7196	26925	15484	7329	3709	13404	11563	11486	16412	6605	9472	12184	12049	14284	10969	10982	11055	7218
102653822	258	354	269	375	140	213	266	285	269	260	169	215	224	180	260	325	171	405	251	173	189	116	317	322	319	36	154	280	525	161	184	173	317	208	200	273	429	304	179
100576291	162	127	87	77	36	79	36	30	43	30	26	57	62	42	99	41	40	9	38	280	92	139	76	48	143	48	115	182	177	482	80	30	129	213	91	147	106	145	216
100578458	77	8	11	19	1	8	3	10	6	3	12	3	32	10	5	13	0	1	11	104	5	6	3	85	9	0	43	6	13	12	18	2	8	2	10	43	5	2	13
102656923	220	165	9	42	1	41	10	13	13	7	21	8	40	17	87	7	16	6	9	244	45	217	11	16	153	18	127	183	229	362	79	7	124	211	161	143	139	124	240
411600	1211	514	2092	601	592	909	809	621	996	592	403	761	745	836	614	1619	684	772	532	1403	657	512	2828	1010	549	342	449	896	934	3087	442	625	1008	767	1212	885	793	795	700
725606	76	34	68	71	23	76	39	27	55	31	30	57	42	47	40	57	23	35	35	48	35	19	55	38	31	14	16	31	42	73	42	18	40	41	31	35	42	93	27
113218708	1	4	4	3	6	15	8	6	6	7	1	8	10	0	2	7	4	2	8	4	7	3	12	5	3	3	2	13	7	2	4	7	5	4	4	10	8	6	4
410749	617	422	1158	448	368	688	503	434	721	405	276	637	522	524	337	1044	483	766	417	675	427	429	1319	621	471	190	392	611	608	1144	288	440	735	541	573	703	528	671	406
725682	137	202	185	124	68	114	142	81	102	56	63	109	120	90	147	182	87	126	110	162	144	127	216	79	153	64	122	172	145	199	100	70	250	176	215	249	171	100	105
100578378	229	122	164	111	61	79	82	62	92	63	73	109	107	71	127	180	84	100	123	170	124	126	127	105	143	41	60	167	146	143	58	72	237	137	137	190	154	91	106
725746	22	41	88	30	36	31	45	19	55	26	19	29	36	50	29	53	42	29	36	43	45	26	64	36	40	17	43	52	37	156	22	24	46	42	48	44	38	35	49
552038	554	343	438	238	160	269	239	222	277	167	147	230	253	188	266	487	309	230	178	338	221	146	519	256	174	101	226	302	292	357	146	143	264	252	271	213	279	222	215
412287	13467	5123	5012	797	1131	2538	1559	1684	2738	1085	1652	1528	1351	1945	4711	5115	2841	2853	1227	8399	843	1645	4017	1860	2242	1958	1866	1500	1801	4419	934	1413	3221	2814	3064	3142	1359	1889	1273
552316	770	564	871	504	297	674	442	492	523	423	294	454	572	415	435	876	490	517	405	693	376	374	928	674	451	156	555	525	720	804	310	395	539	475	411	500	460	518	361
552294	47704	16649	96479	16620	22544	26330	17756	24014	34250	22087	13036	23462	23229	13959	17448	83413	24903	40011	20581	45422	10613	16739	63696	30731	18994	7694	23809	22218	26387	45419	12671	20301	34152	26844	49905	29015	16339	16942	20659
411372	744	625	851	732	505	857	737	658	679	528	313	590	728	519	489	866	811	935	587	547	500	502	800	812	735	160	947	705	744	634	421	655	784	572	454	887	630	649	390
725920	248	219	369	197	195	179	254	171	762	162	66	248	193	2089	164	296	167	165	131	288	187	137	506	730	188	74	228	402	522	6205	143	200	282	226	406	305	268	187	854
725945	0	1	4	5	2	0	0	0	4	1	0	5	1	5	2	0	0	1	1	1	2	0	1	1	1	0	0	1	2	13	1	4	0	2	2	1	2	2	3
552206	2731	2255	4923	1937	1812	3637	3120	2691	4802	2090	1611	3489	3244	8141	1583	4091	2808	3297	2343	3372	1920	2076	7260	4807	2288	875	2456	3218	3656	16456	2058	2042	3152	3343	2427	3440	3444	2647	4046
552187	195	206	230	51	18	98	84	66	44	35	42	61	107	57	89	149	109	25	87	270	96	76	92	82	184	91	110	159	139	172	113	53	336	251	168	204	241	153	103
113219400	21	31	31	18	1	22	8	15	10	11	7	7	14	14	77	19	19	6	8	39	36	27	12	15	30	16	22	39	26	57	27	10	67	44	74	56	37	30	74
102655490	167	106	41	20	3	27	16	10	7	4	12	9	37	21	144	17	24	2	27	182	72	89	9	13	130	33	104	157	121	125	73	29	229	168	136	145	155	125	131
100578285	74	57	13	20	4	18	11	14	5	3	7	7	27	12	40	4	9	2	9	93	34	18	7	15	86	19	42	52	78	24	51	24	86	74	40	64	69	45	53
113219388	164	182	214	73	21	103	55	68	37	61	52	49	120	43	158	96	89	10	58	360	90	113	66	85	212	54	205	155	160	297	101	55	334	211	134	140	196	123	264
100577585	10	23	9	13	3	13	6	9	2	10	5	7	7	3	24	13	11	1	4	72	16	12	9	6	23	13	13	23	32	22	28	8	29	31	19	25	15	27	24
409807	99	55	83	60	21	53	64	12	31	18	19	29	43	26	84	43	30	8	34	275	59	36	19	23	74	34	42	55	92	98	50	28	120	103	82	84	101	76	82
100578978	6	8	4	7	1	6	1	2	9	5	1	2	5	10	4	13	1	1	2	15	4	3	11	9	9	1	2	16	13	43	3	4	7	12	25	7	14	5	21
107964341	11	10	6	13	1	9	5	6	2	5	0	3	7	9	14	10	2	1	3	21	13	4	7	16	12	4	1	20	21	97	19	6	22	25	29	20	15	18	63
100579018	8	0	0	0	0	0	0	0	1	2	0	0	1	0	0	3	2	2	0	3	0	0	3	1	2	1	2	2	2	0	0	0	7	9	2	0	2	0	10
726119	475	604	392	293	143	367	878	103	116	112	147	167	253	294	384	223	189	64	152	1319	423	229	206	214	259	218	227	322	407	742	254	166	524	572	492	477	1232	494	304
113219389	67	36	34	27	29	30	46	4	16	3	20	4	12	23	29	32	27	3	11	151	83	47	10	11	62	14	61	77	91	98	35	7	130	145	181	116	89	85	92
107964337	19	27	13	18	9	33	61	6	12	3	8	8	9	22	31	14	12	2	8	24	22	11	7	12	16	7	7	17	8	14	17	5	30	28	10	20	108	12	5
503505	85505	40194	118329	41467	30742	53904	51039	32733	39576	29434	25798	24529	27386	27660	34140	70147	27386	39917	19520	70976	38687	36818	77035	42294	34094	14216	35978	34265	52752	46531	39032	29762	67416	66418	48460	47692	48152	43742	31657
107964344	169	126	143	101	63	76	86	71	52	55	65	69	69	39	78	108	47	42	53	241	82	29	140	75	38	66	90	82	91	78	86	23	128	46	58	122	80	210	52
102656044	794	477	464	313	209	383	352	248	216	198	168	244	226	169	382	556	197	228	205	725	205	143	380	255	202	205	280	300	390	208	330	144	387	373	269	314	323	683	245
113219390	193	214	201	136	72	102	109	80	96	106	57	109	145	48	147	143	87	74	73	233	100	33	123	99	60	59	95	111	105	63	84	59	93	91	76	93	127	114	56
113219391	49	69	27	65	16	40	39	21	30	27	21	31	50	15	39	14	25	12	25	19	33	11	25	27	17	15	25	34	52	13	46	14	37	27	13	21	45	42	18
552117	899	606	1401	525	484	697	631	538	683	534	321	608	702	545	548	1293	714	755	512	926	522	547	1882	802	518	215	775	753	779	1042	392	528	849	714	804	716	743	572	613
412103	1688	1320	3010	1108	931	1904	1366	1395	1747	1058	719	1209	1473	1146	1051	2583	1509	1554	1100	2315	1032	1113	3275	1685	1144	500	1139	1630	1843	2380	966	1104	1971	1518	1696	1866	1619	1424	1045
100576164	20	9	39	18	17	39	14	13	15	14	5	19	16	17	16	28	19	14	15	31	17	33	31	21	23	12	10	21	29	27	8	20	31	41	20	18	17	26	21
100576139	38	46	84	31	50	55	47	58	35	43	17	50	52	47	47	71	37	40	33	65	23	52	75	44	26	25	41	33	67	41	21	53	49	88	45	45	47	38	37
414021	646	341	1513	540	388	539	626	418	498	346	274	461	533	456	366	870	466	464	299	1044	354	364	1262	595	308	226	320	551	536	1093	262	344	661	526	610	562	509	516	349
102654917	3	6	12	5	1	4	3	5	2	2	0	5	5	2	2	0	4	2	3	7	5	4	6	1	9	5	1	12	2	4	5	1	9	6	1	6	6	5	0
100579059	379	204	1390	480	272	416	314	456	435	287	240	420	500	183	320	588	346	297	246	681	173	152	868	611	319	139	406	414	473	624	144	224	499	331	469	404	475	424	309
102654976	11	6	20	11	5	16	11	4	15	3	4	12	7	4	8	6	6	8	9	11	12	6	4	6	11	2	10	9	13	10	4	4	12	13	3	6	7	10	4
113219329	15	14	26	17	10	23	16	13	21	23	12	23	9	16	12	8	10	5	12	21	16	15	30	17	9	7	15	32	31	16	4	6	9	20	8	16	20	20	7
102655032	67	65	332	68	58	131	67	105	136	125	125	132	178	46	214	139	162	30	142	167	34	118	304	144	159	30	98	85	279	285	52	64	179	170	378	114	218	90	95
113219344	14	21	28	19	22	36	33	13	21	22	4	21	18	15	21	21	23	21	17	29	43	119	26	29	11	7	12	24	25	14	17	8	23	258	322	20	21	38	6
102655155	9	20	18	14	2	11	7	3	2	3	1	6	15	11	8	10	12	4	6	9	23	17	13	7	17	3	6	8	19	11	5	3	9	34	38	9	10	15	5
414022	1810	1108	2798	1273	857	1491	1270	1018	1742	1032	617	1320	1304	1549	1186	2636	1217	1225	923	2492	1064	812	3973	1465	964	660	1146	1319	1524	3867	936	976	1467	1478	1317	1291	1272	1289	1148
725040	247	241	295	210	148	284	180	179	198	183	122	176	217	177	182	331	228	221	179	239	149	161	328	236	198	37	222	224	212	182	104	152	225	192	172	179	224	189	123
410070	1494	1386	2364	1078	799	1531	1161	1127	1471	886	643	1377	1127	963	830	2080	1131	1259	1016	2102	969	747	2969	1436	836	519	838	1411	1425	1889	816	795	1493	1172	1316	1581	1369	1462	995
410071	1300	1567	4891	1165	1421	2575	1389	1423	1370	1304	442	1109	1599	910	1534	4780	1799	2001	960	2519	985	928	3478	935	1669	418	1420	991	1944	2643	717	1543	2010	1730	1841	861	1320	1033	717
413803	211	128	405	83	59	71	75	61	83	46	32	36	70	38	96	167	83	46	24	232	129	49	166	38	79	44	84	107	140	118	58	66	101	103	102	175	97	90	93
113218825	20	25	45	27	16	21	18	34	30	21	5	19	43	8	37	22	53	16	13	45	53	38	18	11	30	21	77	16	24	24	14	10	25	65	21	26	38	75	13
100577039	31	18	108	13	26	29	22	24	28	12	5	22	28	4	9	59	26	22	10	14	23	8	25	15	21	4	18	10	38	33	6	11	27	12	11	67	9	11	10
412458	762	4084	13625	3081	2197	2375	2867	2888	4171	2488	754	1226	3377	1347	2275	5768	3650	3537	1189	3181	2536	1526	11963	846	1792	883	7250	2112	2884	3601	931	1351	1967	4007	2459	929	2435	1814	838
724721	1371	1922	8233	3335	8604	3136	3748	1829	4235	2062	967	1212	3251	1033	2341	7888	4326	2179	1764	11170	3565	1967	9549	1371	2142	961	12517	1544	3592	2281	1403	1849	2026	3393	1965	1236	2538	1374	695
412829	209	174	1136	209	308	540	366	157	311	197	157	321	202	181	204	498	354	276	171	367	530	297	1399	140	309	65	147	144	385	254	96	160	361	205	308	149	134	208	92
724634	15092	5327	28387	6372	4811	11137	8877	7478	9923	5526	4297	8217	7797	7052	5609	17798	7404	10157	5689	16859	5277	5144	26258	9697	5220	3475	7010	8627	9483	20188	4988	6600	10428	9477	14840	11195	6293	9524	6182
409360	4011	2556	5832	2593	1650	3469	2192	2195	3444	2193	1373	2217	2764	1722	2270	4416	2149	2459	1993	3907	2389	1709	7142	2421	2214	1477	2334	2159	3400	3686	1697	1858	2572	3446	2480	2716	3188	1757	1803
724585	1238	893	2113	828	557	975	831	862	1006	768	505	823	1034	648	952	1472	916	1015	713	1263	690	692	1617	960	848	282	885	800	1128	779	524	743	1048	1049	893	835	1110	788	605
724536	1439	4437	4688	5720	1536	2769	4501	5829	10513	2853	1861	1524	6207	1362	4452	2693	7652	5454	1473	8133	4021	4331	10949	8933	4695	1114	16386	5848	1269	4762	3057	3688	1454	8225	9348	8634	6355	5563	1553
409520	443	518	610	703	395	607	435	455	572	408	271	576	453	340	651	506	393	341	385	499	393	358	657	569	414	144	452	354	399	249	261	485	548	410	375	514	591	324	264
412546	327	301	448	323	228	343	244	276	385	252	117	307	260	246	310	423	208	202	233	478	241	226	519	314	242	110	181	224	254	406	169	266	362	311	353	358	374	328	196
724455	492	462	683	369	296	513	369	379	483	368	238	469	454	390	340	689	379	434	367	551	363	275	847	480	399	206	322	518	552	632	250	308	571	405	446	551	526	400	352
412212	1294	781	1422	541	411	731	608	565	765	479	319	603	655	557	654	1049	595	626	461	1248	525	497	1380	632	466	357	646	756	780	1253	431	400	800	676	731	767	643	665	531
107965181	10	19	18	15	10	39	16	20	26	11	18	22	21	17	17	14	10	18	21	14	22	18	11	17	18	2	9	18	21	12	16	9	23	30	12	16	28	17	27
409527	504	538	641	453	288	515	376	399	483	322	235	445	506	334	342	565	450	431	381	540	381	297	645	536	385	149	390	454	495	513	318	342	579	433	348	536	514	431	273
413868	3347	2533	5637	2406	1798	2310	2420	2657	3080	2330	1808	2585	3788	2041	1999	5759	2838	2114	2282	3277	1945	1571	4896	3476	2023	659	3432	2584	2812	3338	1698	1548	2265	2881	2815	2472	2920	1828	2233
551974	544	666	910	768	472	1013	647	645	702	602	369	676	789	516	556	812	639	708	600	559	582	533	841	781	725	189	907	707	763	560	415	444	855	669	540	645	663	566	554
552001	285	276	301	364	233	390	330	273	261	292	175	317	391	216	264	318	339	378	241	196	231	306	352	410	390	52	400	330	400	193	204	319	355	336	170	420	382	287	301
102656856	10	2	4	9	3	5	7	11	3	6	0	6	7	7	3	10	7	8	8	5	1	6	8	10	3	1	5	11	10	2	4	3	7	4	10	4	4	8	3
413867	3542	2144	4506	2132	1504	3405	1856	1794	2251	1681	1275	2101	2148	1542	1624	4815	2061	2345	1825	3029	1799	1484	4174	2774	2132	835	2585	2444	2584	3206	1439	1457	3085	1798	2369	2888	2214	2274	1855
552052	928	529	1317	508	382	728	441	465	668	374	253	497	429	350	524	1033	493	675	444	809	386	358	1076	569	492	261	515	544	645	615	269	407	793	574	777	583	514	606	301
727074	297	579	425	655	231	430	481	499	411	398	277	432	613	371	285	344	477	272	353	378	443	377	542	756	502	92	665	581	612	331	346	159	451	541	232	435	589	359	337
727079	272	173	375	199	137	264	205	207	227	175	109	218	212	156	142	385	194	199	169	306	178	164	461	232	164	90	181	239	243	260	174	179	269	174	190	251	270	188	174
100578907	892	578	1024	464	389	678	598	443	630	461	355	572	611	516	476	924	585	656	455	781	452	478	913	651	399	275	470	577	793	915	413	458	581	703	517	565	653	692	533
727087	317	138	423	212	140	188	177	164	215	132	84	182	203	147	156	388	196	262	158	260	151	134	470	256	159	59	236	235	220	386	128	141	241	154	362	268	185	192	194
412480	712	547	1181	474	435	751	689	526	700	514	339	603	647	617	587	1212	601	747	486	779	491	461	1264	740	478	195	572	616	862	981	379	614	764	585	760	641	630	602	634
727539	22	55	73	63	57	146	93	103	94	60	34	98	65	64	54	126	64	51	62	99	67	54	97	55	62	40	48	70	93	48	37	52	119	96	71	87	88	115	31
727538	122	197	255	224	137	298	244	172	193	145	104	169	187	128	157	267	187	209	162	193	148	128	279	210	198	79	143	279	253	210	122	135	220	197	116	212	210	223	146
724115	823	507	827	542	333	564	522	510	655	368	276	496	645	421	419	796	582	628	371	784	424	370	1147	777	469	187	730	603	631	660	434	399	635	574	698	672	592	509	516
724144	2721	958	3262	948	816	1325	879	720	977	776	506	904	1053	720	1122	2472	1030	1360	776	1879	834	926	2526	1035	1191	288	1105	1138	1100	1192	542	855	1592	1165	2137	975	1124	955	765
551154	12793	5283	12723	3772	3707	6968	5414	4425	4865	3204	3307	5587	5113	4181	4925	11190	5645	8780	4487	7654	3969	4238	9761	7159	5221	1281	7247	6776	7421	7631	3574	5059	8250	5078	6458	7117	5130	5240	5051
724234	995	685	960	709	400	837	507	589	738	500	293	630	677	405	549	907	596	557	478	808	540	439	1198	740	599	265	824	640	655	763	444	331	803	567	572	798	709	497	460
409957	1680	995	1232	712	476	836	1030	697	770	576	507	808	775	527	1024	1885	718	784	611	2287	823	643	2553	1360	870	549	1320	1070	1286	1428	1049	472	1700	1206	1395	1086	1484	885	946
724328	874	378	1106	472	334	660	325	422	500	369	202	329	510	272	328	891	297	367	292	992	301	269	1023	560	325	217	335	444	491	793	367	332	532	373	505	573	339	489	318
100577254	1157	773	529	613	172	589	486	176	281	215	171	243	446	485	707	285	367	99	278	2920	1093	522	504	156	733	514	539	1858	1610	2289	695	216	1235	836	1337	498	1673	770	378
107965915	1	5	12	9	1	7	8	8	10	2	1	7	4	9	9	0	2	0	4	19	8	0	7	1	5	4	1	20	11	17	2	3	3	6	3	3	14	5	0
102655946	33	33	34	42	8	27	6	25	11	7	18	14	13	13	25	38	11	7	17	80	38	7	8	19	31	18	22	43	28	24	17	2	62	17	37	76	23	40	81
102656017	35	15	22	13	3	9	14	3	6	4	2	10	12	6	17	2	8	1	8	38	17	2	21	2	4	9	5	18	21	30	6	2	28	11	11	6	31	22	2
100577291	319	154	298	127	49	209	104	58	98	51	51	67	112	78	181	168	76	41	93	398	153	120	148	83	142	145	112	256	270	276	88	83	289	235	250	221	233	279	152
725775	1304	703	851	756	212	705	464	277	387	276	355	303	371	314	613	573	259	161	348	1235	880	301	801	318	320	458	376	626	684	827	805	300	706	590	433	619	626	916	522
100577384	366	187	87	142	38	113	44	24	45	29	52	45	82	45	186	68	35	19	52	313	211	61	74	41	67	126	75	91	135	122	125	65	179	140	84	106	103	200	124
100576726	81	51	52	59	14	85	35	27	36	15	22	23	28	17	85	29	24	20	17	118	83	19	55	32	34	55	15	46	31	68	38	13	67	46	44	87	38	48	54
408611	413	308	570	346	198	378	314	320	369	220	173	296	330	310	281	708	300	382	231	507	266	252	721	464	258	130	352	320	400	689	204	276	453	354	435	440	311	364	335
726243	497	302	945	369	250	472	400	366	470	337	227	436	478	300	301	814	358	429	302	701	325	249	1110	714	296	144	508	492	577	788	308	284	431	350	625	495	369	474	358
410743	103	30	76	86	28	78	77	58	69	45	35	70	83	38	62	64	42	31	52	157	73	30	133	95	40	60	56	47	107	70	63	46	73	61	35	83	76	104	36
410744	174	78	269	138	76	184	102	151	157	87	73	120	146	112	138	207	101	91	102	300	119	46	233	158	89	94	100	167	156	290	89	77	148	114	145	200	140	182	66
113219271	40	40	37	53	11	59	27	42	44	20	19	42	44	23	45	52	30	28	30	61	24	8	44	68	25	26	41	39	61	29	37	10	50	28	42	42	38	57	20
410745	876	472	1479	530	457	953	505	593	721	644	469	1170	800	557	405	1053	699	856	766	981	259	462	1170	844	287	236	629	567	1208	867	344	548	532	769	502	952	437	485	558
552457	36	37	151	39	69	83	44	30	38	54	49	51	101	23	30	82	49	33	25	40	29	16	64	47	114	17	29	68	42	149	12	15	112	41	33	107	55	46	41
410746	119	69	495	94	125	135	122	96	106	92	59	119	141	71	51	136	76	69	66	169	78	51	406	156	140	48	124	99	162	271	60	85	216	102	73	113	151	146	65
552425	175	237	10387	435	1722	294	2876	489	1305	154	2030	306	412	933	56	612	1778	112	147	510	2038	411	10289	2020	8436	34	632	1694	431	2854	90	2850	2451	293	284	918	1610	4128	515
410747	143	199	457	126	118	95	115	121	129	133	148	164	169	56	420	202	144	80	62	253	97	66	948	209	246	110	155	163	130	244	70	107	268	96	94	176	163	139	64
552395	39	29	61	26	18	33	48	33	22	23	39	33	37	24	29	42	21	20	23	76	22	18	86	30	25	24	27	25	56	269	28	21	35	39	23	36	21	47	24
410748	347	292	507	181	127	209	132	107	177	127	148	161	199	161	155	150	89	62	132	356	191	82	334	110	210	76	146	743	363	383	151	94	324	184	116	339	172	128	108
113219272	8	24	23	16	13	20	9	23	13	11	6	23	20	8	9	14	11	14	17	16	13	11	11	20	22	4	6	36	17	14	11	18	29	18	4	16	19	15	11
107964221	71	66	93	63	43	112	80	60	88	75	29	103	104	37	48	128	73	76	69	90	59	47	102	96	44	21	37	89	102	47	45	56	73	76	53	79	65	83	60
550645	3270	1427	3884	1482	1220	1742	1844	1476	1794	1209	969	1789	2096	1320	1408	2990	1484	1612	1254	3049	1596	1231	5104	2090	1080	700	1456	1896	2239	2744	1891	1405	2109	2264	1616	1846	1921	1495	1907
102656636	957	259	731	169	108	228	171	165	197	142	97	185	216	104	299	472	131	246	126	583	214	99	459	204	130	147	128	228	262	281	201	119	218	226	217	169	198	184	145
107964213	661	406	1088	592	425	713	384	380	471	490	204	470	502	297	334	1058	339	392	365	777	415	305	1294	719	418	191	424	511	535	644	349	348	624	444	632	482	478	586	428
408609	198	174	285	173	97	196	165	191	202	132	86	144	192	149	142	313	197	193	170	243	139	129	325	211	129	49	203	178	243	254	146	135	219	165	203	196	199	173	168
102656814	96	117	92	106	91	139	181	125	107	88	41	134	142	109	118	80	102	135	105	124	106	76	198	161	89	37	91	97	162	62	139	97	120	169	68	67	154	123	122
410741	16724	7310	16760	5937	4826	9890	10004	8057	6279	6036	4777	9570	10766	8468	6485	13194	8405	8147	7392	15904	6019	6170	17154	9012	6301	2945	10218	8539	12036	13898	8933	6278	8178	8272	7923	8576	10506	6737	8860
102656788	229	374	276	259	196	329	340	253	220	229	153	375	356	244	335	288	213	189	256	510	300	145	384	242	193	120	168	293	410	215	269	144	301	342	188	209	416	380	152
100578082	570	307	353	168	162	278	240	175	237	176	125	255	217	155	242	268	224	104	202	483	271	130	412	194	125	111	196	172	292	308	264	172	294	236	181	202	270	224	210
113218656	38	8	31	8	12	11	11	8	13	8	0	16	9	6	16	20	8	8	12	32	6	9	25	9	4	2	9	6	19	25	11	9	26	21	28	9	26	8	17
551384	393	368	500	276	221	385	331	260	358	210	159	296	441	227	253	478	343	333	224	466	255	204	577	369	314	116	269	393	434	390	190	200	392	295	294	350	343	316	246
413813	1652	797	2355	771	617	1259	722	718	1116	619	481	746	838	708	753	2049	762	1269	706	1391	647	646	2129	975	748	365	887	823	936	1684	488	718	1106	914	1307	1186	886	756	681
551416	490	427	741	431	284	620	416	459	629	347	228	465	445	400	391	766	454	476	360	550	327	330	810	470	354	163	396	467	584	664	250	357	604	497	460	541	448	376	378
113219245	91	102	113	88	74	133	90	100	95	78	59	117	92	105	92	141	98	94	98	81	62	67	126	112	96	26	66	100	117	58	46	62	114	98	72	106	110	107	55
100577194	46	89	102	100	76	80	67	74	89	65	41	92	74	76	32	83	72	74	81	64	75	48	108	61	53	21	28	103	95	102	39	57	79	94	59	75	74	68	73
100576961	30	29	15	10	7	9	3	2	3	2	7	1	16	9	19	25	9	17	7	25	27	17	21	307	22	13	31	20	12	18	142	2	52	13	36	28	21	277	36
726412	54	109	20	83	5	21	57	106	146	58	14	5	138	8	55	40	147	89	19	146	122	66	62	342	87	40	248	139	15	72	204	25	61	160	133	97	137	350	74
409749	107	100	132	97	57	101	73	107	122	61	71	71	130	76	86	149	94	69	57	127	89	61	154	112	76	36	94	118	91	146	66	42	89	120	73	110	105	87	73
413056	61	31	153	75	57	88	78	53	70	43	30	43	41	29	71	76	69	38	50	103	83	46	164	79	62	25	35	66	58	82	46	27	116	77	90	49	77	96	35
726451	19	9	17	22	6	21	13	16	9	14	6	10	12	8	17	30	11	15	4	13	9	7	13	16	12	15	15	19	15	6	11	5	14	18	6	19	25	20	15
413055	581	477	838	455	265	518	433	366	546	356	175	438	467	359	403	760	358	427	343	715	397	296	1106	532	336	213	410	518	506	777	325	354	627	442	461	568	441	469	499
409748	4929	2243	11714	3712	2794	5191	3491	3224	4256	2994	2282	3667	4673	3135	3046	9233	3583	4396	2911	5857	2564	3247	11879	5683	3383	1510	4350	4199	4400	7407	2668	3724	5106	4072	5470	5361	3393	4779	3282
410740	1044	508	1464	490	437	861	595	508	632	447	335	570	649	486	498	1279	620	862	488	889	436	534	1412	726	594	159	570	716	815	869	370	569	843	668	1029	792	647	627	443
410739	2721	996	4938	2780	1706	4076	2261	2004	2296	1839	1426	2037	2869	1552	3148	3988	1784	1248	1794	5782	3764	1677	6983	3176	2007	2559	778	3884	3230	4766	2175	1886	3886	2696	3008	2729	2816	3872	1446
113219185	235	92	734	439	311	650	298	498	277	320	260	408	487	203	516	657	225	146	248	714	912	162	970	422	251	496	38	715	602	721	242	198	491	308	406	446	304	931	137
100629012	0	5	3	11	2	3	2	8	3	3	3	5	5	9	8	3	2	2	3	18	13	0	2	2	2	5	0	10	8	11	8	2	6	2	4	5	6	10	0
726545	10	13	35	93	33	65	45	46	53	96	48	38	44	47	150	244	71	34	36	505	65	52	571	224	59	146	3	45	94	46	51	81	83	58	28	28	82	55	16
726560	9	5	33	32	15	43	18	32	20	16	16	21	26	9	48	38	27	3	9	50	63	5	42	7	11	31	1	30	40	35	9	14	23	22	36	28	17	58	11
726578	8	3	28	32	12	26	15	4	7	10	13	8	21	9	37	17	14	2	12	27	65	3	26	9	8	21	0	22	28	25	6	8	32	15	19	6	18	55	10
726590	0	0	0	2	0	2	3	0	1	0	1	0	1	1	3	0	0	1	1	1	3	0	2	0	0	3	0	1	0	1	1	1	0	2	0	0	0	6	3
408608	0	0	0	0	0	1	2	0	1	0	0	2	2	0	0	1	0	0	0	3	1	0	5	0	0	0	0	0	0	3	0	0	1	0	0	2	0	3	0
410736	1146	166	1410	470	337	696	242	352	361	322	201	308	331	182	601	1222	157	278	211	1438	504	239	1502	345	375	319	351	408	239	555	253	226	849	379	743	423	239	724	147
113218747	246	177	464	203	104	227	178	176	184	174	124	229	299	113	96	356	175	170	172	284	134	92	473	250	125	60	81	231	275	359	121	99	188	192	140	174	235	202	155
726646	978	655	1446	971	504	844	659	580	678	604	342	822	846	507	514	1096	539	928	573	1089	541	469	1438	896	575	372	302	905	977	846	455	527	1054	773	688	833	827	847	588
413425	1380	1073	2415	1116	797	1372	1169	1229	1581	881	524	1318	1217	870	958	2220	1042	1473	1040	1549	937	846	3331	1800	872	452	1006	1374	1465	1571	724	891	1434	1227	1370	1322	1325	1247	788
107964114	5	36	1	29	11	14	27	37	40	18	5	16	53	8	33	11	21	23	7	25	26	19	33	29	13	6	48	27	15	3	10	10	18	63	5	9	44	24	15
102656327	78	82	113	40	42	55	64	82	38	41	18	89	75	46	86	77	61	97	51	88	57	87	94	116	42	12	51	80	115	62	36	60	52	68	50	58	62	69	74
410408	1578	548	3128	515	663	895	788	1161	1879	623	452	1207	1155	2214	680	2408	876	1719	660	1301	382	675	2617	3027	599	166	905	1061	1209	8772	369	740	784	975	2418	1116	608	714	1495
102656453	103	65	322	55	70	135	76	102	110	67	50	95	92	88	67	152	98	129	63	180	30	78	192	137	80	20	49	183	164	141	39	55	114	96	166	116	79	82	53
102656426	362	166	687	204	280	323	325	288	942	236	122	509	467	3132	159	558	321	459	249	411	127	298	1200	2301	363	27	194	487	494	5151	115	345	373	346	584	356	396	211	1248
100577481	122	199	172	151	120	189	149	151	176	131	61	156	172	117	129	159	126	192	119	139	118	107	182	171	133	49	147	168	157	106	72	116	147	160	84	195	170	167	135
100576770	717	613	619	489	333	700	439	702	545	550	243	677	703	440	472	645	496	624	555	607	411	390	885	769	450	194	714	607	723	384	352	417	604	626	311	437	635	481	395
413754	1406	661	2034	761	687	1057	771	687	1018	685	403	915	938	941	651	1485	754	951	655	1411	631	648	2367	1149	641	328	762	918	1072	2139	595	723	1093	837	1073	1131	912	788	808
726729	972	311	1076	530	367	822	553	470	504	451	299	555	597	490	387	770	417	307	350	976	513	428	1510	642	309	299	455	678	523	980	583	436	729	579	373	594	604	549	418
102656747	29	16	17	28	6	20	13	10	13	8	14	20	10	3	8	11	13	10	9	29	18	10	28	9	6	13	7	9	15	24	9	9	17	11	8	13	28	18	2
408604	386	340	585	312	184	374	274	347	390	267	185	278	341	359	290	487	326	334	216	529	306	214	646	384	271	135	270	395	394	545	190	204	358	346	322	388	393	314	226
726742	99	112	145	126	82	132	105	106	123	84	43	95	113	113	102	150	87	110	79	101	82	80	160	105	90	33	53	152	139	147	35	65	97	86	99	94	97	94	90
100577003	124	140	134	108	74	121	99	94	105	60	57	109	101	52	82	172	84	124	74	141	57	57	215	139	81	42	149	121	121	98	56	42	94	139	91	91	95	88	57
102653957	74	32	65	52	25	77	38	45	55	25	32	51	61	28	38	56	44	54	37	128	42	27	127	74	30	22	63	54	41	67	47	37	44	52	42	74	23	75	32
100577082	183	100	227	109	47	118	71	100	130	56	49	92	158	53	74	189	81	78	74	268	113	53	381	115	80	78	139	133	112	183	114	56	112	98	101	134	108	170	86
113218550	29	40	2	35	15	20	40	14	30	15	16	18	26	24	14	13	22	21	39	38	51	24	19	22	22	15	16	33	56	15	21	18	28	28	10	23	44	49	53
100577113	788	308	399	452	196	314	302	183	361	191	186	352	256	247	326	645	269	176	315	1354	584	249	915	329	171	416	236	588	537	603	263	226	413	327	449	369	493	539	483
551241	4957	1807	3970	4415	2424	3872	3104	1225	3029	1510	1411	2432	2235	1734	1467	5383	2278	1906	2686	6895	3752	1598	6561	2253	1933	1720	2068	3726	4025	4701	1636	1985	3085	2551	2611	2656	3792	2773	2465
409966	229	105	248	66	73	146	127	88	124	85	64	113	134	74	93	196	100	91	62	223	57	74	200	72	66	63	120	94	129	135	61	76	141	102	101	67	102	102	64
113219392	28	14	43	8	8	20	13	17	28	7	15	24	9	7	13	48	18	3	10	33	10	8	19	13	12	16	5	13	17	25	9	6	13	10	16	17	13	20	3
551318	1062	540	1907	695	520	1051	558	530	631	531	348	586	795	483	606	1558	733	1101	617	1070	587	706	1707	966	663	162	1151	747	676	1173	428	551	1305	1012	1340	810	674	674	618
408602	1754	929	2809	1224	857	1530	1377	1156	1470	1032	715	1402	1729	993	924	1872	1207	937	893	2079	1082	900	3236	1574	882	514	1253	1359	1407	1880	1028	1033	1391	1394	1290	1247	1310	1308	872
107964879	290	171	302	179	95	230	168	182	178	140	124	176	175	68	173	306	147	99	112	386	192	61	337	154	104	126	128	167	188	233	159	68	202	176	130	183	150	230	79
102653881	25	7	22	20	8	7	8	18	15	2	8	13	12	5	3	16	8	4	4	28	18	5	19	9	5	6	3	16	18	11	12	6	17	10	8	16	8	14	6
410734	36	45	309	49	22	36	74	23	33	20	20	32	37	108	29	62	23	22	20	77	39	14	68	22	23	18	22	52	42	33	39	16	41	37	24	38	43	36	22
408603	953	392	8151	3518	300	274	4109	125	184	48	2399	193	239	2447	164	260	546	398	161	295	903	141	499	89	258	50	977	213	559	161	160	200	1359	111	124	108	237	1495	335
410733	183	112	76	65	30	45	68	44	47	51	24	45	51	58	52	41	43	26	26	90	73	39	119	59	37	35	49	103	62	76	73	33	66	85	95	57	134	67	53
113219140	26	4	13	11	5	11	11	18	7	11	6	17	14	10	8	7	9	2	7	15	12	4	22	7	6	12	5	12	8	7	17	4	17	9	4	21	8	9	3
408601	387	373	381	331	191	378	262	262	342	226	158	305	340	209	305	426	286	272	258	327	275	201	555	364	306	116	283	351	412	237	196	249	393	335	245	267	342	314	257
410732	7874	3561	5335	2983	1820	7428	2758	2520	2534	2348	1672	2638	4733	3743	4021	3620	2225	3007	2139	8806	3100	1943	10940	3482	1758	1507	5963	2461	3638	4877	3934	2236	2618	3207	1863	3128	2877	2781	4572
113219088	33	18	73	40	18	45	47	24	26	20	19	33	38	109	21	38	27	16	17	53	26	14	74	38	12	18	26	40	40	130	26	13	27	25	22	26	25	40	29
113219089	15	22	39	28	16	49	36	19	27	16	18	19	25	16	26	28	24	9	12	53	19	10	74	27	18	12	32	22	19	30	24	12	23	31	23	40	52	39	17
113219090	7	16	19	21	12	33	18	5	11	10	8	16	16	8	14	14	10	9	7	40	13	6	30	12	5	18	18	11	18	6	12	8	9	12	26	22	24	29	8
102653666	90	71	173	65	49	119	95	85	126	96	46	124	102	55	59	167	71	110	58	229	62	43	284	100	48	25	119	95	79	101	78	29	61	114	56	124	100	72	86
102653639	12	19	50	21	10	28	36	29	21	24	14	25	32	12	14	22	10	13	9	30	29	7	51	21	18	10	23	17	15	25	18	14	19	29	29	28	35	28	18
102653841	6	1	8	9	3	8	8	4	10	10	9	13	15	6	3	20	16	2	6	14	9	4	16	12	12	4	7	11	2	6	11	5	5	11	4	4	8	17	5
102656489	14	14	20	18	3	15	6	11	12	5	6	13	9	15	7	5	9	2	7	32	10	4	22	10	8	2	7	8	15	19	13	1	16	10	9	15	17	15	9
107966074	0	0	0	0	0	0	0	0	0	0	0	0	0	0	1	0	0	0	0	0	2	0	0	0	0	1	3	0	0	1	0	0	0	1	1	2	0	0	0
412410	404	387	522	339	249	505	397	419	457	358	217	422	453	345	322	583	332	351	303	462	370	265	744	435	385	123	334	437	470	539	261	291	520	497	359	434	459	394	323
727267	22	42	74	39	41	51	35	47	59	30	22	39	64	22	29	57	37	30	41	59	50	34	71	39	36	17	62	48	40	41	29	19	42	48	43	70	60	42	30
727263	4797	2033	5973	1796	1383	2294	1682	1591	2517	1553	972	1892	1807	1663	1882	5777	1808	3209	1544	3826	1419	1359	4720	2471	1735	789	1984	1922	2298	3545	1206	1724	2706	2401	3408	2417	1717	2101	1787
113219001	369	390	348	254	198	464	283	323	384	285	231	331	309	238	256	428	346	270	271	271	221	212	389	360	309	127	324	315	422	153	190	192	473	393	112	358	368	372	280
725383	6647	2510	10362	2253	2957	3683	2835	2993	2858	2483	1775	2792	3747	2334	3118	12366	3758	5198	2539	6330	2055	2127	6987	3891	3032	803	3329	2796	3016	2779	1650	2565	3740	3939	6364	2442	3369	2817	2233
551546	788	856	999	623	435	823	679	623	775	561	393	660	762	620	584	863	727	575	544	740	503	437	1365	814	569	257	733	771	823	994	457	433	829	667	535	877	884	526	612
410157	531	337	682	359	298	471	373	315	451	358	206	345	381	267	272	704	358	410	331	435	273	298	654	433	324	175	297	460	496	410	253	300	547	403	412	458	442	388	272
412588	2010	1381	2395	1295	942	1637	1393	1405	1691	1165	756	1415	1731	1027	1215	1929	1536	1342	1116	1966	1056	962	3144	1812	1132	551	1788	1528	1539	1974	1065	978	1604	1455	1388	1804	1424	1266	1146
411572	958	721	1431	542	376	904	575	595	756	523	337	631	679	560	543	1252	689	700	537	900	468	477	1713	722	549	251	664	664	653	1187	379	461	859	678	821	812	648	581	524
409113	161	138	326	190	143	248	189	140	235	145	105	172	144	160	125	268	181	183	166	188	170	122	360	230	148	61	228	172	210	310	126	117	209	133	136	227	201	162	171
409114	14572	9072	16627	8503	5995	10442	8199	8903	9686	6873	5440	8681	11370	7934	7241	14268	8901	8312	7632	12917	6481	8664	19148	9781	7724	2827	10745	9915	11110	16165	5315	5900	9498	8906	8055	8915	9091	7420	6492
411573	1120	950	1193	902	450	989	725	735	779	565	382	808	802	495	715	1136	722	950	648	877	697	673	1192	929	764	294	838	842	904	709	484	526	938	797	677	841	890	766	582
409340	1509	940	2510	1028	829	1496	1012	991	1369	782	623	1117	1194	966	851	2270	1123	1313	914	1733	890	887	3031	1423	841	443	1250	1315	1369	2333	735	837	1558	1145	1712	1550	1109	1064	993
727186	95	206	115	156	107	251	139	172	190	145	84	169	231	171	158	98	158	200	158	119	139	145	96	205	159	39	158	220	211	80	119	100	220	197	48	138	213	185	162
102654365	506	292	481	324	249	434	349	280	348	258	164	295	262	266	291	391	336	300	230	451	313	256	535	382	316	106	309	409	393	449	211	240	448	344	299	377	370	306	242
726541	1937	1116	3410	1286	884	1584	1216	1179	1540	1022	713	1361	1370	1148	1008	2749	1134	1291	956	2513	1025	814	3472	1695	928	477	1161	1351	1432	2923	1028	953	1718	1312	1706	1524	1289	1506	1070
412114	956	597	1097	660	422	782	534	543	766	459	300	657	651	420	567	1059	591	663	496	816	492	419	1216	694	515	283	658	642	733	822	403	475	799	582	706	811	726	592	473
726505	5057	3164	9494	2389	2852	3119	2649	3386	2787	3378	2016	3788	4531	3236	2684	4014	3314	4047	2912	6342	1292	2723	7157	6059	2917	379	3852	3491	4636	4258	2300	3575	4308	3625	6464	3860	3092	2795	2050
409078	57	54	249	194	126	93	172	153	137	137	64	133	151	128	134	134	124	59	90	207	86	139	207	193	43	22	124	48	214	192	140	75	95	193	78	224	207	58	74
551581	1548	1229	1713	1209	538	946	1163	804	1471	843	753	1137	1412	636	1088	1386	2403	1409	1043	1653	959	1150	1297	2504	1197	260	2557	1650	2538	2727	845	1865	1826	1540	2912	1837	2035	1553	712
413357	2169	1166	2864	1119	1004	1596	1349	1222	1727	1098	770	1517	1537	1256	1250	2836	1526	1584	985	2169	984	860	3186	1649	1059	554	989	1672	1841	2999	924	1474	1710	1341	1891	1333	1508	1390	1113
107963982	785	646	1146	692	438	678	808	660	1022	625	420	601	1047	625	529	897	785	540	496	1032	627	719	1860	1169	644	402	915	1012	830	1157	505	454	931	835	617	900	944	828	565
100576288	960	511	1086	582	389	687	483	523	448	433	319	427	587	409	385	749	444	311	309	796	381	279	922	426	382	237	260	638	543	742	404	305	677	444	512	464	449	591	427
409927	800	637	1534	596	386	742	742	716	943	552	417	755	876	667	553	1112	748	819	531	1300	537	510	1965	921	516	274	685	805	844	1196	454	465	860	748	724	893	795	728	522
409926	392	423	733	402	227	429	359	400	446	350	243	369	528	337	307	672	347	398	380	428	306	312	644	498	380	71	383	385	421	429	221	227	490	433	508	405	444	339	285
551728	704	590	912	528	452	832	567	605	656	560	299	681	716	567	409	914	643	570	522	729	421	471	1092	756	536	186	557	695	748	753	415	476	706	594	409	634	743	456	585
409925	267	285	453	331	233	385	340	331	399	274	174	368	279	291	265	427	320	374	220	368	254	271	611	402	280	136	281	368	425	416	189	249	420	342	338	350	389	287	230
413471	163	101	180	70	51	105	91	72	91	53	36	103	98	49	82	128	48	69	53	137	86	47	225	101	70	56	43	117	99	95	40	41	123	88	99	90	97	123	36
413470	3812	2026	6320	2700	1882	2542	2148	2045	2995	2071	1324	1914	2712	1875	1865	5635	2434	2917	2000	3575	1876	1855	5597	2702	2255	769	3726	2488	2225	3272	1478	1781	2715	2779	3205	2690	2641	1972	2013
409924	35325	16369	48588	12917	18841	25512	24492	23698	23629	19794	16000	37203	51959	21438	16275	45032	30571	30117	21970	28177	8944	25670	57590	42159	29457	4531	25070	33302	42138	38605	15046	22060	36544	37171	22849	23770	33385	16967	30405
107966081	15	17	26	22	10	24	18	25	5	15	4	25	21	10	14	10	9	14	6	38	5	5	50	29	15	1	9	33	32	16	10	5	11	16	7	9	21	4	9
104794356	206	116	98	107	95	151	153	98	138	153	92	197	252	296	93	36	124	45	64	148	72	186	500	272	118	41	192	167	286	657	138	118	164	187	13	138	96	27	275
413468	1907	1558	2881	1475	979	1886	1503	1444	1847	1196	837	1478	1644	1309	1105	2499	1437	1566	1232	2129	1183	1100	3628	1794	1264	683	1543	1675	1875	2369	1114	1065	1808	1583	1531	1958	1637	1500	1395
413467	476	274	601	281	199	307	273	311	328	256	132	306	339	172	234	542	257	420	231	373	233	216	613	326	253	79	375	336	393	298	167	209	293	351	341	236	300	211	183
409606	1474	826	1673	837	597	954	924	792	1112	832	460	986	1085	703	691	1336	837	805	655	1490	748	582	2027	986	582	492	772	1162	1153	1352	484	575	1026	1154	718	1017	1065	919	570
409607	3852	2245	6839	1877	2136	3864	3093	2851	3687	2551	1641	3559	3484	3175	1538	5457	2892	3831	2494	4434	1824	2406	8602	4017	2506	902	2615	3578	3943	6421	1802	2536	3783	3243	3631	3748	3545	2712	2784
409608	1317	745	457	334	103	297	237	143	203	161	139	229	240	108	492	367	225	99	129	982	597	147	305	84	134	374	43	385	185	418	458	140	545	367	188	275	279	899	290
113218547	237	139	93	70	6	64	22	13	58	25	24	50	39	98	57	75	65	32	17	201	132	21	43	21	56	68	26	126	70	384	185	35	128	68	50	55	49	197	129
100576445	372	217	157	96	29	66	47	41	83	38	49	76	46	105	145	92	64	59	26	248	234	38	96	58	62	102	34	120	87	344	232	57	158	100	61	105	68	290	137
102655437	423	354	157	141	24	94	61	34	46	64	48	81	69	36	182	96	62	45	11	362	255	21	61	18	56	102	19	153	77	105	191	41	124	118	40	91	74	371	73
100578747	270	169	110	66	19	44	27	21	46	27	29	32	50	36	94	67	36	40	21	205	136	17	29	8	35	65	22	110	33	152	137	26	103	66	20	56	35	180	69
102655493	164	157	73	37	4	28	15	23	32	13	18	46	25	9	97	78	58	21	14	169	109	26	27	7	33	63	25	101	49	33	98	16	147	43	19	71	19	154	62
102655249	1696	1450	918	361	77	328	254	288	484	185	257	638	247	92	792	741	510	232	229	1346	777	254	344	135	359	492	118	789	458	359	1208	209	1372	539	282	867	300	1826	280
102653825	195	209	241	56	7	102	69	77	81	37	47	72	77	35	111	168	125	48	46	202	140	57	50	37	58	36	68	163	66	88	163	69	182	113	75	93	44	197	84
409701	23	29	14	22	5	12	7	6	5	5	9	3	7	6	22	10	6	8	7	42	11	10	24	4	10	9	24	14	5	9	12	6	20	18	20	16	14	18	17
113218996	6	19	0	8	1	1	0	0	0	1	1	0	4	0	9	0	1	0	1	15	12	2	2	2	4	2	3	4	3	4	5	0	8	6	7	3	7	8	5
412813	765	321	429	379	165	568	179	152	403	165	254	344	278	256	193	308	118	192	340	1017	474	162	696	216	300	200	97	365	442	926	225	153	268	426	428	448	464	420	472
113218813	28	22	9	26	5	5	13	6	11	4	7	6	6	4	22	4	3	6	9	65	36	5	20	7	14	19	1	13	5	23	9	9	16	23	28	22	20	35	13
409042	3460	1820	1231	1668	485	1404	921	546	1198	1094	945	1517	1438	1083	1107	2087	863	571	1722	3004	2454	454	3798	1262	1256	1506	19	953	1696	1922	1005	1042	1823	1391	1128	1720	2451	1796	1189
102654114	481	166	111	79	29	60	53	41	69	43	52	136	114	54	80	129	38	37	57	315	282	21	223	83	55	135	16	74	87	110	88	52	75	62	85	93	138	162	88
408600	6247	2299	11443	2337	2218	3694	2642	2815	4018	2023	1729	2718	3217	2200	2148	7233	2894	4443	1906	5496	2254	2602	9821	3826	2321	1026	3762	3199	3858	5815	1952	2982	3791	3674	5793	4272	2737	2814	2912
725189	13367	4306	21429	5479	4623	10449	6904	6909	6880	6337	4053	8237	8940	5651	4498	14627	5635	8169	4827	13289	5115	4200	22333	9639	4529	3277	4376	7996	9806	12422	7375	5927	10052	8440	10242	8225	7038	8811	6286
107964080	635	291	758	359	185	464	303	301	300	225	152	424	326	163	211	507	187	209	208	691	388	178	873	296	192	231	159	315	320	423	369	152	338	312	255	323	271	464	230
113219409	439	240	441	266	94	348	231	242	202	197	151	302	236	133	193	257	142	95	160	592	348	81	608	199	108	222	139	264	264	265	326	89	276	202	131	203	213	338	168
408598	113	63	122	104	36	59	85	40	82	43	30	92	69	113	77	79	45	30	34	130	71	38	195	50	50	40	75	48	39	155	94	36	74	62	46	58	76	141	70
102656618	1526	793	853	837	393	570	263	443	502	487	351	652	600	264	786	754	371	279	483	1619	687	360	2011	548	325	539	525	554	347	653	888	324	634	477	192	473	296	744	569
410730	207	192	408	239	218	84	285	136	296	77	82	201	263	352	168	394	164	104	67	828	203	133	307	182	129	66	536	204	178	584	169	71	193	202	265	258	147	255	245
408597	372	128	626	143	128	193	139	138	197	122	87	148	203	98	147	473	121	249	106	387	96	104	546	227	105	61	180	189	173	355	101	104	190	163	375	212	143	160	176
410729	135	462	46	614	29	72	345	522	1000	280	60	33	682	38	303	20	610	243	93	509	470	327	385	742	351	164	2802	593	27	248	380	163	30	825	250	548	1017	427	136
408596	695	402	714	347	196	513	224	241	288	180	197	298	420	137	347	523	243	204	181	591	247	211	784	417	142	142	357	295	275	455	262	138	286	249	189	323	274	256	275
100578424	119	120	196	156	79	130	108	109	178	77	61	129	114	145	107	123	80	115	107	153	96	55	217	145	76	31	101	118	133	240	81	53	127	83	87	107	96	125	97
725576	3733	2211	5339	1452	1319	2884	1775	1896	2197	1324	918	1693	2041	1189	1590	4190	1573	2345	1390	3238	1198	1057	5519	2405	1203	586	2161	1835	1820	2615	1111	1224	1890	1603	3307	2223	1734	1988	1320
113219192	149	51	54	30	12	36	17	13	33	17	14	25	21	30	66	68	18	15	18	135	49	20	31	18	49	32	2	46	30	58	40	27	95	45	41	48	26	86	43
552761	92	43	47	55	8	31	25	20	42	9	19	38	37	72	69	55	11	13	20	187	60	15	67	35	26	43	13	43	32	121	73	16	71	43	35	38	43	112	29
113219191	7	6	3	1	1	3	2	2	3	1	4	0	3	0	5	8	2	0	1	8	4	2	1	1	2	4	2	4	7	4	3	0	4	0	1	2	4	13	4
551385	956	214	189	190	38	332	121	81	92	64	107	91	166	102	516	168	109	79	96	1030	480	104	159	134	147	286	212	204	210	210	404	65	422	235	108	329	286	710	187
113219406	459	170	86	120	12	218	94	55	53	41	105	59	104	61	300	133	53	36	68	529	304	55	101	62	111	195	27	163	158	185	219	63	262	173	82	221	191	470	115
725683	179	100	105	114	25	72	41	52	41	34	15	31	47	30	110	78	40	32	29	226	119	124	86	60	94	65	116	214	211	142	101	47	214	177	160	162	167	124	100
100578568	35	25	6	28	1	7	0	0	0	1	0	2	3	2	41	3	3	1	6	56	53	32	6	3	35	13	47	56	55	30	28	0	67	48	89	41	37	38	32
102654014	1618	448	1919	500	488	802	426	432	697	429	299	544	445	327	517	1481	499	1113	377	1071	390	466	1229	616	510	207	678	595	736	943	368	524	898	663	1553	818	477	572	503
725747	304	197	337	237	166	295	197	163	221	148	105	194	234	162	183	375	212	180	153	240	188	199	535	236	196	60	224	215	281	281	129	138	303	210	222	278	226	178	175
725776	1561	1046	1549	829	466	1186	784	877	1053	842	582	774	1091	482	986	1721	713	512	589	1940	1222	587	3073	761	686	790	364	969	763	1367	1184	650	1251	1047	973	959	1120	1321	620
551557	807	733	825	680	439	805	576	586	716	527	376	591	751	541	524	906	654	455	573	788	545	436	1283	790	599	187	584	664	706	793	392	389	720	612	511	575	685	565	507
113219418	252	228	345	397	442	862	524	624	303	763	238	598	827	517	529	822	749	169	583	291	453	244	735	688	800	76	282	500	447	283	264	226	502	383	151	211	624	338	149
100578653	423	386	649	616	360	607	422	729	422	700	263	763	516	537	302	1000	488	562	483	498	473	296	791	766	392	160	371	524	496	375	241	386	490	456	357	570	487	409	315
413713	279	216	635	251	205	396	255	294	332	373	144	326	384	206	191	627	291	303	200	423	222	179	625	300	225	137	163	288	296	399	158	269	353	240	232	314	256	389	219
410115	1895	1082	2396	1079	740	1349	881	914	1036	717	527	1040	1218	715	991	1785	1006	1597	827	1796	796	782	2656	1445	866	311	1578	972	1191	1457	770	828	1213	994	1423	1141	1016	988	838
410116	1472	985	2080	909	645	1272	953	856	1255	747	508	909	1127	823	894	1640	1079	1251	751	1586	816	719	2213	1108	862	384	1202	1092	1100	1749	662	781	1321	1083	1245	1179	1031	1145	933
102654555	571	524	597	417	241	434	388	384	445	336	226	447	443	309	392	595	423	434	381	494	396	301	741	526	333	137	463	450	548	483	314	270	441	526	298	477	425	371	424
102654510	986	421	1334	559	308	553	408	476	448	349	284	461	564	419	444	936	501	669	357	919	352	432	921	789	381	203	440	630	560	701	352	467	674	552	716	630	578	486	456
100578735	45	9	9	10	1	16	12	6	9	2	5	10	15	6	17	16	9	7	10	48	16	12	20	16	9	20	9	19	23	17	21	3	37	26	25	13	15	41	14
413907	439	228	197	107	53	113	200	46	52	33	74	50	84	132	132	100	51	33	65	557	169	142	238	213	74	85	97	112	236	302	103	44	184	293	190	155	157	156	247
107966050	23	23	16	8	8	16	14	10	8	10	7	12	17	9	26	17	15	11	10	24	23	15	13	20	28	12	12	26	21	8	14	6	30	38	12	30	33	16	21
409755	1394	1089	1912	789	595	973	773	854	946	708	457	764	886	680	840	1799	834	788	651	1500	832	633	2297	1010	655	347	941	946	1189	1238	731	549	1203	867	1137	925	861	897	804
551939	636	448	707	523	330	557	413	397	434	411	219	444	512	346	394	701	453	619	384	524	413	337	626	515	405	123	524	469	523	404	257	331	540	450	400	483	489	452	375
724193	18	11	47	31	21	22	13	21	255	22	16	37	32	449	16	66	15	33	13	28	34	23	128	213	36	8	26	30	23	1491	23	15	31	44	75	25	31	32	260
413080	251	184	405	176	138	190	150	171	174	131	118	221	202	160	180	391	197	226	184	248	129	165	395	261	163	48	198	238	207	244	92	156	241	241	233	194	197	159	140
409756	2553	1766	3807	1632	966	1931	1456	1544	1852	1153	775	1541	1760	1308	1501	3289	1534	1754	1273	2279	1332	1275	4007	1787	1422	550	1713	1732	1774	2601	1115	1243	2081	1736	1876	1827	1683	1587	1246
413081	987	485	1442	413	370	685	512	421	713	376	287	563	567	561	480	1222	514	678	383	920	362	361	1575	708	368	222	465	603	686	1368	351	369	700	547	837	644	524	599	520
724329	433	428	678	551	325	676	441	380	551	363	249	473	490	389	386	764	513	595	437	415	412	414	729	557	422	153	364	506	546	462	295	389	595	479	415	488	516	517	382
409757	1355	584	2008	616	451	738	651	610	756	468	335	626	565	526	643	1604	578	847	455	1437	553	456	1719	865	500	343	481	767	782	1194	445	473	832	750	1041	761	614	790	417
551818	301	326	614	321	206	349	298	275	402	254	148	274	367	209	240	418	263	305	214	370	254	216	536	369	230	101	407	299	344	318	202	183	361	423	263	316	272	362	292
551790	133	143	184	118	78	153	129	112	119	90	75	120	141	113	113	144	114	105	101	119	136	74	239	142	93	43	106	142	125	191	84	76	159	135	101	166	161	152	107
412164	662	360	792	253	295	449	353	334	439	307	218	382	359	303	269	707	447	568	315	597	302	310	838	497	343	121	533	509	447	556	260	372	458	427	519	512	471	395	340
724538	449	400	647	387	271	515	433	336	516	333	234	394	410	376	318	588	421	426	376	479	372	329	827	493	400	153	472	461	518	555	292	327	515	401	351	491	501	442	365
100576871	126	159	172	155	78	119	134	109	145	95	64	116	124	111	102	211	101	139	88	157	112	79	163	134	102	47	95	119	144	208	64	76	142	137	101	117	147	121	116
409564	2161	1588	2797	1220	847	1734	1234	1243	1447	958	756	1349	1477	1144	1085	2359	1419	1559	1110	2074	1151	1015	3199	1582	1315	464	1394	1644	1609	1977	857	994	1891	1379	1580	1705	1638	1477	1176
412674	403	276	555	365	227	293	301	277	295	212	190	297	263	236	284	618	248	330	292	433	264	196	495	336	234	74	275	301	394	348	174	237	272	352	469	329	324	237	189
724760	81	69	221	64	26	43	102	61	79	39	46	138	67	66	59	74	93	64	36	148	65	59	143	101	36	35	166	56	23	70	86	26	69	103	56	104	70	103	65
551620	4214	2606	5935	2184	1630	3788	2569	2334	3456	2017	1443	2704	3010	2225	2033	4571	2810	3293	2122	4353	2221	1958	6648	3002	2175	1113	2368	3151	3179	5025	1892	2187	3658	2788	3287	3660	3068	3294	2528
552549	593	358	695	287	218	455	298	272	411	266	154	347	377	225	345	596	396	480	237	583	272	238	734	411	332	125	288	371	435	373	250	275	429	394	382	379	393	399	295
724875	677	400	904	373	349	588	413	376	554	375	219	447	437	396	408	939	503	537	286	812	362	284	1122	555	297	206	357	447	572	876	329	384	681	512	561	512	427	504	448
412343	652	456	478	360	245	410	295	298	393	273	174	337	438	283	385	395	348	370	315	476	253	263	486	439	352	171	394	391	461	308	238	283	445	365	228	295	391	324	309
552502	521	407	1344	770	425	752	603	498	732	474	256	617	690	444	382	1011	537	688	518	853	548	468	1791	785	406	189	577	576	707	1047	426	484	749	689	777	708	654	819	493
409102	401	308	743	315	208	423	271	303	351	261	164	322	336	222	240	652	275	315	242	490	261	185	769	415	209	103	293	273	360	431	233	194	431	320	380	330	327	321	279
102656283	518	370	557	414	244	506	319	274	306	265	153	353	377	195	220	541	246	308	249	507	278	127	697	339	169	110	298	285	361	333	341	220	273	238	288	269	286	277	282
409103	2132	1515	3002	1379	1031	1659	1058	1295	1539	1179	801	1452	1853	1050	1325	2595	1454	1671	1280	1913	1039	1226	2844	1524	1284	471	1541	1613	1940	1533	888	1204	2010	1722	1765	1392	1612	1321	1206
725105	1231	832	1793	745	572	972	735	724	840	613	384	795	858	562	675	1382	729	974	617	1303	597	583	1789	926	673	263	799	941	1008	1085	561	631	969	808	903	859	824	852	580
725150	895	680	1315	609	441	936	685	649	861	639	351	672	699	401	730	1095	616	762	448	966	562	444	1345	705	514	275	626	837	797	725	537	493	912	833	706	760	803	779	487
410061	917	607	2184	900	737	962	1001	910	883	873	378	1125	1051	795	477	1414	834	1429	747	1230	666	628	2281	1254	663	292	692	1036	1063	1410	616	661	947	875	1238	1218	860	1004	521
725237	81	44	154	51	34	69	36	39	105	54	29	40	74	30	49	79	53	59	40	128	47	42	91	61	51	32	64	61	46	74	53	30	119	99	73	63	60	97	80
725279	593	344	314	232	128	486	234	209	182	128	139	199	181	287	917	470	154	146	241	546	298	161	436	307	338	204	349	408	322	391	160	210	583	232	571	400	413	262	230
413759	897	546	1242	811	288	696	497	382	548	381	315	566	596	385	721	1266	436	326	422	1407	546	448	1349	633	480	409	400	583	700	947	516	338	1005	719	796	659	754	1027	448
406118	1049	762	2012	726	578	1161	855	786	985	627	488	944	1043	743	622	1825	928	988	692	1383	668	697	2297	1263	693	348	979	1025	1058	1677	642	580	1039	854	1109	1194	957	868	764
408592	1035	538	752	394	234	359	359	309	379	224	171	457	336	301	455	812	241	388	378	1280	333	253	952	555	316	96	458	399	393	389	362	143	459	350	515	415	305	319	288
410726	1394	726	2405	1067	751	1301	799	873	1204	704	483	890	972	820	771	2053	876	1163	782	1483	771	786	2314	1114	811	340	1020	904	999	1944	716	891	1295	1142	1651	1354	929	1017	950
725494	1672	875	2785	826	662	1164	853	896	1183	760	483	972	1111	838	836	2045	894	1499	736	1711	669	703	2412	1104	738	368	953	1036	1116	2012	613	836	1187	1041	1789	1214	779	954	909
408594	8278	4220	9475	3928	2555	4694	3803	3199	4539	3006	2190	3783	3862	2831	3715	8038	3625	3768	2706	9429	3420	2283	11697	4219	2795	2692	3259	4193	4585	7569	3503	2550	4944	4347	5234	4864	3977	5424	3123
410727	385	307	514	340	248	394	241	248	331	243	148	315	333	241	284	504	311	306	222	419	285	223	686	353	326	88	311	411	368	400	199	225	454	286	346	317	330	312	277
725649	3	12	6	6	0	2	3	3	4	6	3	1	4	6	17	5	2	2	3	33	15	7	10	7	6	10	10	3	6	8	6	2	13	12	6	9	10	7	13
408595	37	65	27	15	16	31	30	13	25	19	14	22	24	37	116	21	25	51	8	85	61	138	60	35	58	26	125	61	132	139	88	19	100	150	75	59	46	99	357
107966049	147	165	103	30	39	73	74	77	85	93	45	118	86	55	95	96	54	46	112	183	126	25	77	104	45	87	19	104	47	67	20	70	124	45	57	70	142	94	24
100578300	3889	2563	3355	3199	1201	2141	1823	1559	3075	1814	1420	2550	2176	1367	1473	3981	1735	1533	2441	5502	2372	1260	5224	2753	1806	1722	274	2388	2194	3774	1979	1624	2754	2204	3174	4959	3242	3163	1335
410728	286	379	220	234	79	161	195	98	178	133	84	173	211	121	210	324	100	100	185	668	406	86	448	178	184	284	21	234	251	365	225	114	311	215	305	287	392	381	186
413024	1080	490	1935	489	440	1044	487	590	649	730	431	841	682	548	400	1340	464	482	553	1084	524	334	1696	700	291	233	271	532	449	696	451	402	657	497	663	807	734	729	487
725817	732	492	1145	428	368	686	536	467	561	347	240	412	507	434	403	1165	418	609	344	710	397	403	1239	700	490	138	691	550	609	1194	302	399	663	562	759	653	505	432	453
107964507	422	309	802	307	373	599	337	325	369	294	215	387	420	243	386	661	328	707	313	407	228	350	681	398	412	81	357	337	472	365	242	322	645	447	402	411	413	353	306
413025	1684	1140	2081	929	550	1067	797	775	962	776	559	1045	935	606	712	1503	993	891	682	1960	793	512	2714	1417	620	484	921	891	1057	1170	915	543	1161	836	813	1237	702	1302	783
102656318	18	40	30	17	17	56	30	26	28	17	12	30	23	17	55	30	15	17	16	63	14	32	38	37	25	17	14	34	30	13	13	13	49	37	14	20	19	29	18
107964511	127	92	123	77	50	126	63	75	88	84	76	86	77	96	90	135	97	103	95	116	61	57	179	97	92	42	45	126	139	84	40	57	119	105	83	111	82	106	62
100578631	3126	1421	3207	1213	1037	2029	1656	1496	2188	1358	1226	1784	1660	1489	1611	2878	1807	1202	1336	2997	1021	1058	4347	2020	1352	934	901	2027	2252	2930	802	1093	2186	2054	1616	2174	1963	1541	916
552140	572	410	605	363	166	377	280	309	311	214	201	301	340	205	400	574	252	240	262	577	256	191	538	338	231	173	236	337	298	444	186	131	363	298	275	347	291	275	186
107964502	122	85	182	110	90	96	81	89	115	74	64	81	85	95	112	140	155	130	85	161	58	106	178	163	103	13	139	119	102	159	54	86	113	119	161	95	85	74	115
552118	529	376	473	277	272	487	287	234	291	246	147	313	326	227	348	496	386	395	284	376	251	293	552	350	335	136	300	347	362	329	202	274	426	358	240	336	376	277	279
725848	1103	754	1572	757	384	999	709	520	631	571	377	633	750	482	535	1479	565	658	588	1307	777	583	1114	704	599	355	603	870	874	1227	592	589	968	799	995	1074	921	810	531
552094	3447	1910	6989	1744	1869	2764	2299	2319	2441	1923	1250	2580	2369	2008	1477	4654	1927	3038	1678	3858	1576	1666	7029	3152	1498	802	1639	2477	2935	4510	1540	1830	2751	2263	3451	2892	2226	2492	2042
726014	1297	650	2689	850	733	1135	1035	828	1164	653	486	1107	1040	1260	712	2026	926	1241	669	1680	728	645	2956	1350	704	383	713	1188	1257	3167	740	895	1157	1003	1592	1159	940	1137	930
552067	910	383	1182	419	328	500	353	271	427	319	230	372	452	313	392	1038	393	699	322	700	324	352	1016	481	355	164	431	516	480	641	251	358	616	420	830	516	395	405	331
552039	358	505	465	343	281	354	387	412	462	355	200	395	347	309	367	412	478	680	347	332	302	396	411	472	454	100	298	402	508	222	203	329	500	394	233	433	393	326	255
726060	18036	9348	51935	10283	11826	21953	18020	17869	20809	13944	10794	15898	23303	13137	8091	34616	20954	25422	13219	18638	8071	15647	46693	26271	13105	3693	22422	19154	25672	35203	10221	15655	17946	21776	27079	22472	15765	16638	12508
410725	3577	1773	4014	2002	1097	2277	1563	1470	2019	1290	1117	1743	1641	1433	1471	3538	1526	1462	1316	3741	1847	1212	5860	2200	1698	1207	1069	2393	3025	4521	1905	1247	2273	2037	2569	2969	2392	2633	1882
410724	484	241	140	182	139	183	113	72	139	85	97	101	114	247	212	161	121	38	75	466	272	153	717	160	158	235	81	290	359	839	252	90	264	228	144	256	284	259	284
100578016	131	146	88	116	72	129	48	35	57	33	42	47	68	46	224	82	34	39	41	401	167	132	197	52	138	115	158	307	355	224	116	30	210	267	160	151	168	348	198
100578057	116	124	29	43	96	56	21	12	23	19	18	17	18	27	99	49	9	6	11	235	83	58	435	20	180	70	62	370	399	268	80	22	133	105	262	129	82	253	118
100578133	133	178	48	67	156	53	27	18	25	21	27	28	51	21	169	41	20	22	20	442	109	67	785	22	187	120	94	357	483	273	100	21	167	123	261	201	176	247	141
100578184	22	12	12	5	7	6	5	2	1	2	5	5	6	1	12	1	2	1	4	26	14	8	29	1	7	4	9	26	35	6	9	2	14	10	13	11	16	12	11
107965530	94	94	27	45	10	34	35	15	30	13	26	12	29	39	68	33	32	7	16	106	64	46	9	25	38	27	14	56	54	45	25	20	71	64	55	62	43	46	55
100577891	930	426	306	209	42	188	123	84	128	68	120	77	179	159	494	181	131	143	66	599	238	241	60	119	194	156	62	282	356	255	228	124	439	348	371	327	270	283	276
550948	1187	774	1554	684	546	896	639	669	858	600	374	761	847	610	651	1258	648	891	621	1122	619	516	2307	827	775	288	815	1088	1150	1363	577	528	1055	822	1115	788	897	919	697
408591	1869	1308	2590	1052	856	1235	1119	941	1387	906	653	1263	1291	796	955	2043	1208	1366	833	1804	931	829	3407	1392	983	541	1312	1492	1572	1917	848	845	1713	1290	1290	1298	1303	1312	1193
408590	1356	803	1778	759	707	1105	837	820	1061	714	479	1032	1126	858	679	1499	920	904	851	1429	606	704	2470	1137	753	351	934	1364	1285	1644	641	633	1218	951	853	978	1011	996	1011
409733	1130	572	1943	663	653	1108	723	674	845	644	414	967	900	996	433	1449	635	916	747	812	417	509	1987	1212	468	213	544	909	1292	2415	503	696	1055	814	927	869	837	708	745
100577336	571	301	631	300	263	450	286	299	301	245	260	286	428	291	299	533	297	298	287	303	158	228	872	445	198	79	226	412	374	481	125	238	515	387	254	293	402	278	248
100577296	69	71	84	85	51	130	75	90	112	73	40	103	77	49	71	105	69	79	77	49	76	39	40	106	90	28	38	71	82	23	59	54	110	79	38	87	79	94	59
409734	609	263	609	308	222	293	280	222	437	219	133	311	327	314	235	568	300	338	254	413	226	223	716	388	275	115	261	324	397	811	153	243	467	323	357	317	314	248	258
100577140	428	304	549	273	185	429	302	230	268	212	161	232	320	223	269	447	260	268	168	622	260	236	601	284	262	138	234	367	464	550	258	234	431	350	394	476	362	399	313
552374	364	208	317	224	114	359	220	158	218	124	105	171	384	214	222	226	217	206	145	666	248	212	257	261	348	124	247	354	620	545	269	169	439	297	459	430	383	412	340
102656816	1216	810	1157	938	377	1132	679	515	692	482	415	798	1240	585	989	1024	673	739	758	1589	821	707	659	693	947	289	750	1142	1453	1310	528	543	1324	1413	1196	674	920	825	876
102653642	33	22	12	23	6	30	14	11	9	6	9	14	37	12	27	9	15	8	14	40	21	11	13	11	35	13	19	18	43	5	20	11	27	34	12	9	12	17	27
102653612	58	14	17	17	9	53	13	6	13	4	21	21	50	11	25	17	21	28	21	42	15	18	2	18	34	14	14	23	52	27	26	16	49	38	60	38	26	46	35
113219066	120	68	64	44	15	107	32	32	31	24	30	41	120	23	41	41	25	17	53	116	73	37	19	33	52	30	32	57	54	60	59	26	81	71	78	84	69	99	121
102656752	3	2	2	6	1	12	1	1	1	0	0	0	1	0	2	0	2	1	1	18	2	2	2	9	19	0	3	2	4	5	6	0	0	3	7	2	4	10	4
412613	477	255	660	243	172	315	269	243	351	201	133	275	257	255	216	539	235	313	223	791	202	235	508	316	295	106	318	303	364	523	159	182	308	302	403	286	253	250	248
409546	365	244	227	118	64	190	123	60	85	55	66	101	93	87	153	130	72	35	74	1794	242	126	190	155	519	100	102	310	212	332	250	90	314	238	427	169	217	375	257
102656558	69	65	77	31	17	68	17	14	16	13	18	17	14	13	62	14	5	12	27	323	39	104	53	87	103	36	16	220	43	102	53	11	167	135	144	26	54	121	50
551415	1092	674	1341	724	408	768	571	585	701	417	350	637	713	532	657	1157	563	717	478	868	579	548	1352	695	609	239	775	722	808	874	432	471	799	766	731	733	711	709	592
551354	226	234	274	162	120	260	180	183	231	153	114	214	242	198	219	275	212	335	189	190	145	177	189	267	236	49	156	252	278	141	110	142	333	270	150	166	242	210	120
411965	531	307	643	348	274	388	357	355	443	321	230	400	442	338	287	537	421	482	311	407	332	271	701	391	342	102	495	398	434	569	251	363	445	412	384	431	453	300	355
726223	384	376	640	395	223	426	374	353	434	304	204	376	423	289	273	498	403	367	340	420	322	269	599	395	309	131	366	343	478	364	266	258	471	339	260	391	377	360	279
551573	483	345	494	357	212	369	273	241	353	225	149	267	308	231	284	484	283	295	225	421	275	234	588	371	289	165	241	340	354	376	233	225	364	285	338	368	355	433	286
551612	1271	905	2382	822	598	1141	968	885	1301	721	514	1001	912	1081	730	2016	891	1158	736	1463	829	716	2572	1305	713	474	886	1128	1137	2650	619	786	1229	1053	1578	1446	1057	1115	983
725882	268	123	60	58	23	138	53	35	98	63	48	51	170	48	119	143	70	46	54	60	81	36	81	33	86	46	38	107	167	49	58	75	73	61	44	132	68	67	97
551636	911	526	929	429	380	616	502	411	502	412	286	477	505	323	440	809	454	501	412	789	443	361	1373	606	449	167	451	554	838	762	321	326	686	553	523	526	575	499	355
551670	396	294	197	161	80	114	140	76	142	59	109	133	161	77	455	131	144	117	164	583	223	112	129	169	322	51	303	514	469	250	312	71	626	328	304	554	501	523	373
725225	154	212	86	71	37	59	57	64	127	43	48	83	99	86	306	105	75	62	92	227	123	63	68	82	165	50	165	157	139	140	152	65	222	107	137	195	207	234	163
409218	1045	631	1318	514	416	721	627	561	762	499	309	625	704	590	687	1180	615	854	484	1201	498	425	1484	793	479	339	717	646	838	1059	570	503	849	786	855	824	678	659	679
100576131	911	376	1274	418	352	513	450	357	528	342	250	480	475	380	419	1235	476	580	348	911	357	296	1354	624	347	187	335	524	563	1094	282	374	660	482	809	590	506	513	524
412112	123	172	161	146	104	178	136	130	187	113	79	138	208	97	123	183	170	154	94	140	119	93	171	168	125	42	111	141	186	137	65	95	146	139	83	124	162	162	133
100579052	79	50	65	72	43	63	46	49	82	64	33	64	45	45	63	72	45	53	56	67	53	32	64	64	51	25	47	74	50	41	55	44	75	86	58	59	72	53	55
724620	1553	860	1995	797	584	1079	874	812	1013	684	437	922	887	787	865	1788	792	917	675	1422	762	625	1967	1096	734	469	744	1091	1133	2011	555	671	1008	893	1234	1149	1001	838	791
551107	10510	3295	15087	3955	3396	4884	3324	3085	3758	3284	2338	3570	5255	3054	4816	13038	4574	7248	3429	7974	2831	3622	10782	5107	4376	950	4325	4564	3784	5576	2503	3960	6037	5155	7320	3868	4512	4125	3234
726944	2161	1542	1423	996	654	944	894	826	1276	886	545	922	940	494	1173	1850	1128	490	745	2461	966	459	2605	852	1094	880	504	1333	1146	1701	442	585	1643	913	1338	1479	1663	1441	256
411997	1985	992	2245	1130	807	1337	962	922	907	824	592	1083	1185	660	925	1831	1116	1102	983	2384	992	728	2364	1456	1166	419	858	1375	1320	1606	1071	752	1579	1095	1103	1344	1468	1747	941
552371	937	679	1305	717	316	599	693	628	832	534	328	535	976	393	543	814	746	576	433	904	542	286	1053	716	429	286	996	871	645	854	491	382	685	726	613	704	717	667	503
726918	1111	930	1876	913	532	1088	910	761	1103	710	464	929	850	712	688	1818	796	978	664	1436	710	618	2288	1061	685	408	572	1072	1098	1606	578	760	1246	981	1088	1264	1133	1076	729
412748	893	947	992	690	439	827	663	357	478	407	254	505	463	372	536	1066	455	384	383	1081	542	413	967	452	543	299	595	570	837	738	550	337	865	635	593	660	702	696	561
409079	256	254	589	198	122	244	191	253	311	187	111	256	277	162	169	356	235	257	188	393	201	168	439	222	171	99	279	228	219	265	144	136	239	307	242	284	222	236	203
727390	424	371	300	279	144	338	179	220	210	204	154	254	390	215	241	308	189	193	193	395	283	151	329	299	189	126	232	280	383	277	279	190	247	241	175	253	319	259	387
412495	1916	1288	2520	1463	955	1675	1124	1195	1458	905	737	1202	1359	1023	1113	1962	1270	1554	880	1757	1048	981	2386	1555	1043	369	1638	1294	1414	1709	930	1060	1594	1152	1305	1625	1179	1271	968
550977	173	133	174	95	77	127	103	102	120	90	68	124	156	88	121	149	97	72	73	139	102	63	212	156	97	56	116	150	122	121	104	77	125	114	112	123	143	106	130
727396	1578	1233	1868	962	717	1552	935	982	1338	834	607	1010	1128	751	805	1799	1069	1250	900	1412	910	796	2074	1206	1012	410	795	1169	1220	1189	698	837	1554	1028	1100	1486	1290	1063	851
102654495	13	32	19	34	8	46	29	27	19	19	13	21	17	15	26	20	24	16	18	18	31	20	10	22	23	6	7	35	24	3	21	16	22	29	7	20	22	75	15
100578820	72	90	120	212	93	169	90	97	149	131	80	166	119	84	91	146	132	116	130	122	145	92	116	134	166	47	74	110	121	93	105	146	199	171	78	150	167	182	65
412721	561	486	793	468	324	585	458	457	541	368	274	517	519	474	356	852	424	456	403	604	437	336	992	570	416	188	445	550	631	816	326	296	653	482	593	587	601	577	377
724633	506	273	666	292	132	223	195	202	305	165	135	218	369	324	352	604	207	198	176	389	208	135	558	317	181	91	260	209	294	779	121	171	218	224	309	238	195	150	223
724678	380	176	489	259	108	233	158	207	264	151	105	207	334	222	213	392	170	201	144	268	152	144	424	230	198	90	230	273	207	503	135	163	243	236	227	237	258	167	206
552473	525	425	802	408	331	555	449	425	568	349	234	466	456	489	403	681	412	510	348	503	388	335	853	546	346	221	472	536	492	879	370	348	611	470	466	629	490	526	495
726264	635	370	759	374	211	432	369	316	282	284	161	377	424	276	321	679	334	339	258	549	280	317	879	406	338	123	335	440	418	497	241	220	425	369	418	342	359	347	282
552497	2661	1508	2883	1186	1061	1877	1545	1288	1815	1199	793	1594	1522	1156	1252	2883	1490	1913	1230	2431	1212	1042	3609	1762	1211	653	1621	1429	1711	2260	1229	1371	1918	1664	1912	1992	1731	1710	1684
551976	1078	746	1059	693	514	952	714	652	817	544	389	751	884	585	664	954	709	512	620	1046	632	471	1438	878	596	315	618	828	937	974	584	481	861	885	507	793	846	751	556
551785	552	380	575	349	218	390	283	315	391	267	179	388	415	274	309	593	284	310	268	504	245	184	558	468	271	136	387	369	446	404	250	247	380	316	337	330	390	344	236
412636	783	555	1043	417	380	594	511	533	610	397	292	564	661	395	477	933	562	856	447	820	405	416	959	631	489	170	559	697	700	610	353	439	658	671	598	655	549	482	380
100578966	267	370	215	375	150	322	280	359	303	223	168	229	343	186	353	182	377	331	262	289	255	246	251	406	319	77	483	336	321	104	203	193	348	351	148	306	389	208	165
100578479	417	296	492	260	228	327	263	244	302	210	113	254	273	224	304	415	222	214	239	458	222	241	596	383	251	79	311	287	313	614	181	181	366	357	433	298	342	253	223
726667	417	245	431	270	167	358	238	174	274	187	123	197	242	221	199	444	264	255	163	419	243	157	488	244	212	144	155	279	269	468	136	144	339	263	277	308	287	285	189
409351	588	288	561	345	184	338	273	264	338	211	141	254	291	233	267	543	268	392	210	436	270	249	565	332	259	129	317	342	335	391	197	242	395	311	362	372	325	340	241
726694	671	354	1046	343	254	424	436	375	521	259	223	428	403	425	364	893	364	535	255	634	311	377	1080	485	265	186	441	510	539	1107	279	307	442	420	569	506	416	398	411
100577197	7	25	15	13	5	24	21	16	17	6	14	18	17	17	16	13	13	26	20	16	19	17	16	20	24	4	24	22	21	7	13	19	26	21	4	25	14	24	12
726722	137	94	120	118	39	64	57	36	44	34	29	42	56	45	70	85	45	29	66	114	49	79	47	33	47	24	18	45	72	93	33	62	90	97	62	49	57	37	86
409860	666	418	663	441	299	565	394	355	414	261	225	403	372	363	294	620	346	387	322	603	348	291	842	523	343	157	314	453	475	570	249	292	549	374	411	473	440	405	363
100629014	0	0	0	0	0	0	0	0	0	0	0	0	0	0	0	0	0	0	0	0	0	0	0	0	0	0	0	0	0	0	0	0	0	0	0	0	0	0	0
113219403	0	0	0	0	0	0	0	0	0	0	0	0	0	0	0	0	0	0	0	0	0	0	0	0	0	0	0	0	1	0	0	0	1	0	0	1	0	0	0
726743	0	3	1	3	1	0	0	0	1	2	0	3	1	64	1	4	0	1	1	2	4	2	14	7	3	1	2	1	4	107	3	0	4	12	3	3	2	4	13
113219232	0	0	0	0	0	0	0	0	0	0	0	0	0	0	0	0	0	0	0	0	2	1	0	0	0	0	0	0	0	0	0	0	0	0	0	0	1	0	1
726779	55	117	142	64	126	168	146	151	126	143	87	146	209	130	133	213	210	123	164	99	131	107	166	201	208	20	148	164	125	86	87	69	172	186	61	87	176	109	147
113219248	11	29	8	16	1	3	3	4	10	1	5	9	3	86	30	10	2	1	4	145	56	22	6	5	27	27	1	35	22	145	31	2	71	78	29	24	42	53	79
113219247	16	19	9	6	0	2	0	3	6	0	0	7	1	20	27	5	3	3	2	66	48	16	15	2	17	17	2	19	16	79	15	1	82	26	22	17	27	20	93
409859	406	298	637	307	198	410	300	258	425	241	152	309	318	496	222	552	301	248	240	527	273	206	735	436	271	118	231	346	330	975	200	195	353	319	400	328	400	307	287
411555	543	440	828	490	348	639	479	403	555	376	241	600	550	308	439	776	542	555	441	737	449	320	1034	684	478	185	580	602	615	623	417	387	597	566	479	656	569	622	347
107965313	109	143	195	180	102	164	111	126	122	115	64	165	145	80	100	195	108	144	132	122	118	115	214	207	131	48	107	112	179	112	96	92	176	134	99	134	197	130	72
409100	931	694	1016	650	419	700	477	539	725	520	288	592	645	430	539	933	540	549	544	887	509	465	1229	675	582	262	656	706	676	605	445	417	852	686	529	668	627	498	485
726824	301	334	440	297	204	475	255	296	363	261	166	332	323	243	247	457	322	285	290	348	254	241	494	330	339	122	272	319	372	338	215	215	374	381	217	367	355	269	251
551406	205	286	279	230	132	193	241	225	229	163	143	210	251	240	228	352	220	180	154	191	237	158	323	289	155	85	288	208	249	447	158	128	223	227	198	239	203	200	231
412224	1516	794	2580	1029	883	1428	1246	1000	1197	773	535	1024	986	741	737	2071	902	1211	764	1859	978	692	2835	1264	741	460	1105	1098	1342	1810	968	821	1473	1188	1662	1493	1055	1306	873
409646	227	188	385	279	164	180	239	183	401	131	180	249	280	462	188	306	184	200	227	412	177	211	521	361	344	44	336	417	452	1045	165	282	351	238	320	384	479	238	343
411526	850	501	1021	529	395	773	472	540	650	401	277	554	592	430	537	979	546	630	440	795	456	390	1002	623	497	218	520	602	631	661	290	469	723	591	602	659	605	522	415
409093	3307	1801	5813	1817	1482	2818	2397	1959	2588	1817	1232	2479	2278	2163	1849	4433	2065	2284	1735	4180	1896	1431	7149	2710	1522	1064	1248	2806	2925	5536	1522	1552	2804	2542	2919	2681	2469	2647	1567
113219225	30	37	34	27	27	40	24	28	28	20	20	34	31	14	34	35	29	15	26	34	22	10	47	33	34	16	16	23	28	29	31	10	26	41	16	28	34	33	14
100577425	116	76	91	78	57	108	78	91	73	65	33	91	80	38	61	109	69	62	69	81	70	43	87	91	53	39	37	90	87	29	78	51	84	70	53	89	93	106	41
409481	9526	4479	18912	5001	5600	9445	8176	6929	8899	5720	4272	7639	8785	6125	4520	13523	7799	10983	5552	10344	4504	6432	22738	10469	6298	2011	7873	9179	9624	14119	4227	6464	9312	8549	9863	10199	8377	6317	6198
100578657	81	41	55	38	11	30	17	22	42	26	14	31	22	55	46	50	14	13	18	99	37	12	28	18	21	22	15	48	19	148	40	16	36	31	34	31	19	61	45
102655567	222	135	142	91	79	170	332	83	60	62	61	74	90	113	144	150	58	21	43	417	138	53	343	108	64	96	46	101	99	154	107	40	147	134	74	110	323	153	79
410035	3308	1525	2868	1918	1013	1950	1843	1257	1461	1168	924	1496	1620	1361	1408	2746	1218	1145	1157	4087	2083	1238	4799	1749	1361	1206	834	1899	2009	2416	1792	1271	2561	1842	2101	2134	2314	2545	1436
102655515	104	69	39	60	37	59	50	30	37	18	21	51	32	29	51	60	57	56	24	87	51	23	84	43	25	33	25	41	69	32	44	40	60	42	31	54	67	80	36
102655275	345	182	186	214	89	191	114	107	125	59	59	115	109	72	136	224	94	79	92	329	124	42	382	101	83	140	40	116	119	115	113	57	155	107	103	90	181	194	64
107964488	176	171	162	160	54	135	122	96	112	72	80	122	75	50	161	230	97	79	98	268	113	47	181	54	87	95	105	94	83	164	81	80	193	92	152	126	122	107	80
413678	4889	1927	5589	1402	1655	2275	2248	1609	1582	1819	723	1456	3371	1655	2103	2429	1407	2527	1153	3509	1376	1443	5815	2594	967	362	4327	2321	2753	2767	1217	1024	1894	1892	1892	1951	1607	1647	844
413677	5665	3809	6978	3571	2368	3907	3824	2364	3911	2747	1921	3686	3568	3983	2535	6014	3283	3059	2645	6398	3114	2178	9901	4289	2578	1782	2675	3674	3829	9703	4125	2410	4360	3921	3752	3870	4079	3077	3949
102655933	20	24	84	24	30	39	23	34	21	29	13	22	43	12	28	66	28	39	21	68	30	19	70	59	16	17	21	42	37	61	9	22	36	30	38	45	22	41	22
551679	879	658	1096	606	371	765	611	595	848	544	315	546	833	361	539	1042	648	734	502	942	568	491	1328	938	561	277	1085	771	740	855	605	452	674	883	757	884	832	766	531
409401	2043	1317	3294	1277	1031	2080	1461	1400	1748	1248	868	1550	1758	1153	1073	3066	1561	1862	1317	2068	1104	1188	3515	1961	1422	451	1690	1736	1915	1966	998	1147	1998	1937	1881	1687	1739	1396	1292
551705	421	330	525	261	171	408	314	319	325	253	134	298	407	213	230	512	273	347	241	433	274	233	598	374	243	153	336	409	380	419	237	217	335	328	359	404	353	372	290
100577499	93	88	135	90	45	122	90	74	185	83	61	89	108	148	64	144	99	138	74	117	71	87	178	158	102	32	82	106	139	483	73	67	119	131	114	95	118	151	164
409571	1896	1075	2546	1160	898	1477	1180	1064	1267	884	628	1241	1373	1018	1023	2139	1268	1343	931	1612	1008	834	3223	1557	1024	304	1445	1277	1653	1913	831	1001	1581	1243	1289	1264	1299	965	984
724719	493	538	537	457	354	665	378	433	509	399	289	493	517	371	426	605	488	657	498	374	387	393	426	641	552	201	446	541	622	347	315	382	707	513	291	480	441	528	479
107966040	67	39	127	55	52	87	64	66	61	79	39	73	58	86	50	130	80	119	52	82	48	60	112	68	73	12	52	84	75	135	24	47	98	80	106	102	43	78	50
100576106	1385	557	922	436	428	927	553	380	482	598	246	494	612	433	497	555	514	651	460	568	596	385	1111	580	494	301	487	677	625	429	298	391	778	553	630	603	773	606	494
552440	519	326	554	243	176	382	239	312	358	217	171	268	278	236	264	411	315	277	251	436	247	196	513	291	309	162	221	293	298	440	169	212	417	370	334	377	319	296	217
726972	715	504	1286	528	365	810	801	812	1231	672	311	874	1224	1264	426	793	673	693	509	945	541	486	1676	921	492	275	764	967	1369	2414	374	384	758	915	730	752	968	499	786
107965622	1	6	5	6	1	3	5	2	8	4	6	7	8	3	7	7	4	3	4	12	6	2	5	3	3	4	1	8	14	3	3	5	12	16	1	2	9	3	2
551730	215	189	380	210	151	301	201	204	229	140	109	193	189	192	238	349	210	277	192	289	188	167	351	231	223	63	149	275	220	248	127	213	304	228	220	244	223	211	150
724235	1709	1065	3321	717	458	1373	772	1117	1258	901	913	1113	741	655	1354	1252	1109	1360	1357	3391	1054	916	1565	2152	1040	621	709	1989	880	2052	1496	1459	1483	1735	2268	2347	1160	1578	1235
414004	3727	1861	8065	2172	1872	3615	3017	2510	3726	2040	1519	2882	2778	2948	1994	5719	2830	3701	2134	4559	2116	2132	7974	4073	2030	939	2883	3086	3561	8343	1956	2429	3581	3276	5433	3766	2696	2729	2668
724330	388	285	411	272	164	281	178	237	307	184	144	257	261	153	233	396	271	273	241	313	216	219	465	307	314	113	244	294	290	292	112	219	429	275	340	348	247	171	240
724495	60	58	63	35	7	35	14	46	77	39	55	66	9	45	69	24	70	32	70	192	103	59	28	104	142	37	22	155	39	189	26	68	204	72	82	124	53	55	106
409109	55	517	2034	153	141	28	240	352	704	246	489	357	61	58	375	27	581	420	526	1699	599	296	733	1242	824	337	339	1286	7	819	49	610	988	469	833	613	44	342	325
409096	137	134	74	31	4	32	20	25	35	29	56	48	28	14	128	28	42	30	65	283	171	80	11	121	150	145	12	600	61	439	63	117	332	122	373	173	97	135	185
107965607	13	86	60	3	1	3	5	10	24	17	20	32	9	3	29	12	28	27	48	122	36	55	0	18	49	4	8	94	42	32	11	34	171	67	39	72	15	37	76
100578708	471	383	629	346	181	141	293	353	459	336	258	418	572	211	224	396	478	621	407	418	300	154	632	463	356	124	727	503	291	368	205	400	332	371	491	359	318	204	184
724635	158	131	354	172	136	179	171	164	221	148	84	183	161	123	115	247	190	171	160	178	119	127	335	198	159	44	165	151	175	265	78	124	191	138	179	203	150	147	107
724680	440	490	358	365	238	487	338	468	464	292	197	392	503	355	557	360	409	378	314	392	329	306	394	598	375	151	397	538	473	230	238	317	511	584	205	428	558	416	441
113219319	7	15	11	17	2	9	1	5	9	10	6	5	10	8	9	5	4	4	6	12	7	4	4	12	12	3	5	9	9	1	8	0	11	12	4	5	11	6	5
551031	1872	1231	2428	1286	590	1843	1245	971	1190	827	809	1013	986	1132	979	1648	1081	767	882	1592	1245	957	2323	1346	1023	424	678	1707	1469	2228	998	763	1708	1599	1305	1798	1756	1386	1322
409718	868	500	1275	535	386	680	543	410	610	390	281	550	595	470	361	1117	512	600	414	807	417	325	1503	564	420	238	347	565	650	1035	379	377	657	451	642	595	618	590	321
724625	716	928	825	624	359	1630	401	895	1105	422	305	538	836	414	1802	893	557	609	452	1436	742	1589	750	1335	1858	277	511	1550	513	766	588	349	3164	1955	2652	1782	1096	607	1340
413000	9050	5100	12999	4266	4713	7393	5410	5777	6775	4577	3662	7295	8188	4306	4194	13219	6210	7863	6516	6922	4120	15509	15879	9399	7901	1821	4919	8837	7766	13654	3605	4880	8931	9239	8500	9295	7189	4965	5895
102655469	67	39	90	32	23	39	34	27	48	31	18	51	43	35	37	106	31	32	39	123	46	27	58	55	27	34	50	47	53	45	26	26	75	56	25	53	52	30	45
102655422	152	48	111	50	36	107	75	73	65	60	39	77	126	69	82	63	40	42	61	189	60	66	97	52	80	62	114	104	133	58	56	53	93	134	40	32	90	64	47
113219320	723	304	791	229	218	332	260	226	301	242	187	399	385	238	426	537	266	402	283	788	198	319	499	424	276	187	481	459	456	454	141	221	568	395	288	343	260	280	238
552040	177	44	371	102	100	71	127	119	95	83	47	93	163	78	37	233	83	125	92	468	61	59	231	138	88	41	136	151	191	170	70	86	144	121	101	147	107	139	129
113218781	163	94	465	84	95	144	112	104	140	110	53	115	122	110	109	327	93	129	103	149	91	103	295	175	115	21	100	142	136	358	62	107	197	153	344	167	94	141	114
409717	2993	1720	6156	1816	1524	2569	2133	2013	2753	1706	1162	2281	2421	2101	1435	4722	2105	2777	1671	3643	1578	1512	6762	2797	1635	868	2168	2417	2567	5336	1588	1697	2598	2314	3701	3054	2199	2449	2078
552095	170	82	235	127	77	121	114	95	186	68	66	117	118	197	77	195	131	116	103	159	95	71	212	152	72	34	90	127	147	425	61	68	86	69	122	110	113	96	129
409258	1133	783	1761	921	573	1083	738	748	801	562	420	710	869	724	643	1667	807	979	573	1155	633	671	1798	964	706	251	1057	820	854	1121	532	666	987	771	1028	1009	797	729	641
409259	540	348	825	330	296	457	346	325	451	284	164	403	370	307	300	819	371	480	322	598	256	294	829	482	319	116	372	488	521	746	235	279	535	401	577	543	358	360	309
552166	8575	4961	11391	4949	3725	6249	4634	4572	5945	4060	2733	4919	5161	3885	3994	9707	4945	5670	4152	8360	3814	3849	11425	5988	3960	1929	5276	5200	5949	8006	3299	3889	7191	5397	6803	6373	4961	4999	3968
410723	107	105	29	57	8	28	20	13	9	17	8	6	30	25	94	30	13	1	6	145	125	45	10	18	47	70	9	101	101	110	71	12	101	99	50	60	101	104	81
102656191	18	14	2	3	3	7	3	0	2	0	2	0	1	2	9	6	2	0	4	23	17	6	5	4	5	15	1	15	23	28	4	6	10	10	18	6	1	18	11
725190	29	5	25	30	17	26	19	10	24	23	12	18	27	10	22	26	23	13	10	46	12	8	52	30	11	5	7	19	8	27	18	14	16	19	11	14	17	23	6
113218910	3	2	1	6	2	10	2	2	4	7	1	1	4	0	3	3	3	0	2	2	1	1	2	2	3	1	3	4	2	0	5	0	2	0	2	1	4	6	0
113218632	277	200	355	227	75	101	100	108	211	129	91	173	144	63	215	359	151	203	148	335	175	80	339	182	189	71	90	179	213	229	216	89	183	236	255	228	240	259	190
552229	15	21	15	11	9	2	9	7	6	9	4	11	7	9	7	12	8	10	9	15	5	5	22	13	12	2	6	4	6	27	5	3	8	11	7	7	5	4	7
107965163	81	38	42	16	5	12	13	18	12	26	4	20	21	30	14	14	19	14	6	42	11	5	39	28	11	7	14	18	14	34	12	10	17	16	12	15	23	9	29
100576446	4009	1526	6098	987	2240	2891	2491	2533	2120	2683	1240	3234	4799	2917	1201	3830	2647	3814	1766	3979	914	3147	7287	4639	2089	381	2563	2968	3902	4436	1280	2089	3403	3609	2139	2987	2850	1177	2551
102656359	44	67	141	50	65	101	81	105	54	67	26	77	109	74	59	91	43	41	56	85	10	90	70	74	127	19	131	108	66	43	51	27	119	105	48	83	156	50	95
102656491	851	392	1265	451	386	664	456	422	372	364	220	388	524	392	442	1014	408	515	344	788	376	385	1510	529	479	109	605	598	439	795	273	323	582	558	751	412	521	403	293
726920	0	2	0	0	0	0	0	0	1	0	1	0	0	1	0	0	0	0	0	0	1	1	0	0	1	0	0	1	0	0	0	0	1	0	0	0	0	0	0
100576473	0	0	0	1	0	0	0	0	1	0	0	0	1	0	0	0	0	0	0	1	0	0	0	0	0	0	0	1	0	0	0	0	0	0	0	0	0	0	0
102656611	0	0	0	0	0	0	0	0	0	0	0	0	0	6	0	0	1	0	0	0	0	0	0	0	0	0	0	1	1	4	0	0	1	0	0	0	0	0	0
102656640	0	0	0	2	0	0	0	0	0	1	0	0	0	0	0	0	0	0	0	0	0	0	0	0	0	0	0	1	1	0	2	0	0	0	0	1	0	0	0
102656669	0	0	0	1	0	0	0	0	0	0	0	0	0	0	0	0	0	0	0	0	0	2	0	1	0	0	1	1	0	1	0	0	0	0	0	0	1	0	0
113219275	0	0	0	0	0	0	0	0	0	0	0	0	0	0	0	0	0	0	0	0	0	0	0	0	0	0	0	1	0	0	0	0	0	0	0	0	0	0	0
102656732	0	1	0	0	0	0	0	0	0	1	0	0	0	0	0	0	0	0	0	0	1	0	0	0	0	0	1	1	0	0	2	0	0	0	0	0	0	0	0
100576505	0	4	1	5	0	2	4	4	20	4	2	0	16	0	9	2	14	1	4	0	4	4	9	9	2	2	12	8	0	0	2	1	1	12	3	2	6	4	1
100577918	144	70	210	75	7	24	60	24	23	13	28	11	24	58	105	15	47	18	16	95	50	68	24	20	85	54	48	123	83	93	32	16	190	168	103	108	160	141	149
100576730	5	22	1	25	0	20	19	18	21	24	8	2	48	3	30	11	21	15	18	19	19	11	20	38	22	14	37	15	2	4	21	10	15	51	23	30	19	33	20
107965347	1	5	0	4	0	4	3	2	2	3	2	4	26	4	3	0	4	0	7	5	3	0	4	10	6	2	4	7	2	4	4	1	3	5	15	1	5	7	7
413240	420	302	531	268	220	296	232	283	379	225	139	253	297	199	219	510	322	375	217	441	198	211	603	335	262	114	239	358	311	344	140	228	414	284	383	384	277	306	209
413239	1330	824	1866	763	674	1111	798	809	1060	641	461	880	918	709	697	1850	994	1009	711	1178	662	661	2112	1077	800	315	862	1089	1142	1531	580	716	1283	878	933	1143	1081	884	844
409739	552	610	738	814	335	750	526	649	776	414	299	477	530	401	529	735	580	451	433	547	536	376	910	604	527	194	655	595	559	607	347	336	653	582	444	717	701	561	398
102653708	358	150	370	59	88	165	59	92	139	91	65	98	95	73	130	254	89	169	89	222	74	90	159	106	93	45	104	118	116	89	71	85	169	136	208	102	88	149	56
100576586	22759	6562	30180	5871	8013	10920	8271	9085	13963	8140	5518	10633	11995	5580	8632	33934	12544	19959	9904	15722	4676	6809	27032	12320	7082	2849	13801	11420	11783	16724	4609	11911	13762	9667	26700	11081	8715	7886	9255
410718	1941	992	1771	1047	661	1532	768	680	697	636	489	699	1262	832	602	1032	693	514	459	1447	938	488	2100	734	507	424	907	1100	1233	980	809	644	1179	897	579	869	927	925	733
102654418	145	89	77	24	28	55	29	68	23	44	21	71	42	50	122	74	17	42	51	133	39	26	48	8	29	33	45	86	110	12	48	14	96	56	28	49	61	46	54
113219261	0	10	2	5	3	11	7	3	4	1	1	4	1	4	3	6	2	2	1	2	9	1	6	1	2	0	1	1	3	0	7	0	5	6	0	2	3	5	2
113219423	3	3	3	3	2	12	4	6	2	3	2	4	4	2	1	1	2	1	0	8	7	2	1	3	4	0	2	1	7	3	4	3	6	6	0	2	1	3	5
102654265	57	43	50	41	15	49	26	23	14	13	17	12	27	18	23	40	8	18	10	63	45	9	29	17	12	16	26	36	27	12	32	12	32	25	28	31	39	55	28
113219258	38	18	17	13	3	24	7	7	5	4	4	7	20	12	3	7	3	18	7	38	20	5	10	9	4	7	16	15	22	4	18	5	18	21	3	26	13	24	23
102653997	109	92	19	16	3	24	18	9	20	6	19	5	18	17	29	9	9	8	8	8	27	35	11	18	18	7	24	37	175	45	30	8	53	38	29	82	61	32	107
107964845	578	238	293	288	121	358	224	140	132	107	94	139	178	148	152	296	106	76	89	503	235	42	460	159	54	118	170	142	213	229	181	57	211	142	87	125	193	219	142
410719	339	266	616	320	201	558	313	328	417	272	151	345	331	225	244	650	228	373	285	409	188	206	759	313	226	103	188	318	370	385	149	198	361	295	297	286	369	269	171
725489	933	569	1181	1021	1621	1216	1835	411	1231	669	690	717	1011	627	666	2366	1096	459	1417	2730	1354	876	3527	1366	863	756	966	1578	1919	1936	550	932	1487	2212	1556	1369	1365	1117	637
113219422	1	8	0	3	1	4	3	2	4	3	2	4	7	3	1	10	1	1	5	2	17	3	3	4	2	5	0	3	9	0	3	1	11	6	0	6	2	3	2
725818	643	269	1026	198	274	322	327	265	307	221	225	404	315	192	406	776	344	586	261	765	198	285	983	355	270	98	175	378	502	351	117	234	382	314	460	505	330	303	194
102654797	29	17	77	15	10	19	19	14	38	12	16	25	18	7	17	63	9	18	12	41	17	10	68	25	11	8	3	20	34	52	7	6	19	13	29	40	19	37	6
100578389	2436	1679	2337	2124	841	1638	1281	988	1749	1177	828	2120	1749	938	1014	2777	1512	949	1683	3284	1402	1158	4105	2298	1489	859	419	1944	1776	2621	920	1144	2424	1659	1853	2505	2023	2082	809
107963975	2	10	7	206	4	7	5	18	65	16	4	13	8	1	9	2	9	20	4	4	45	9	23	25	25	25	447	39	7	11	20	4	4	12	12	26	38	21	2
102654405	39	5911	159	7763	32	348	2275	4937	7124	3788	75	33	12030	62	3342	74	13241	485	397	3118	14267	3151	1640	4583	5395	4246	44126	11301	192	2408	2166	845	14	13396	2925	4032	8229	12127	648
100578347	0	13	3	71	0	2	9	14	29	3	0	2	10	1	26	1	58	3	3	14	50	11	12	5	11	54	352	49	3	8	20	2	1	40	15	17	63	20	4
724117	3	6	9	2	0	8	3	3	10	4	0	6	9	1	4	0	4	0	6	2	1	4	7	7	2	1	2	3	3	11	3	2	5	4	0	8	1	2	2
102654781	0	102	2	173	3	26	115	272	247	63	1	3	318	2	68	4	521	17	23	61	395	121	56	44	118	111	1411	213	3	87	58	10	0	298	122	157	656	144	21
727522	654	2786	290	5895	128	226	2369	5826	4527	2115	81	700	5012	347	1157	397	6122	705	812	2002	3182	912	1232	1879	1030	298	13735	3634	640	647	795	1144	586	6947	2232	1450	7638	3156	502
727243	23	2714	30	1802	5	14	1959	1257	3329	791	19	5	2245	31	269	8	3372	404	79	2406	1436	477	171	1275	286	213	6329	3644	26	209	207	1093	4	4426	536	279	1528	2015	160
725885	6309	2507	9875	2373	2258	4315	3731	3396	4667	2580	1739	3451	3908	2301	1931	6205	3557	4453	2330	6907	2848	2030	9953	4742	2155	1335	3777	3481	3640	5937	2906	2313	3786	3829	5616	4189	3489	3370	2717
102654266	38	35	86	25	15	54	42	38	35	41	16	38	44	25	23	61	37	41	20	74	39	17	78	42	18	17	27	51	28	62	39	22	45	31	61	39	32	63	29
102654367	21	23	47	44	13	35	14	35	37	21	22	23	23	16	25	51	18	16	12	60	35	15	67	36	15	9	37	19	22	21	34	4	33	33	14	44	39	45	18
113219308	35	39	113	51	17	44	37	43	47	15	27	32	36	19	21	88	31	17	23	101	43	17	79	42	12	24	34	33	32	47	48	21	41	30	30	40	36	45	24
100577905	61	39	68	33	18	29	53	20	38	14	30	31	19	28	49	64	30	19	23	122	17	22	71	35	43	22	34	43	52	73	38	33	58	69	89	64	50	53	38
724279	989	555	1063	535	302	640	460	482	534	382	255	503	645	383	463	921	487	493	374	710	453	399	1069	628	365	180	531	518	578	859	320	312	562	483	559	558	526	474	403
724326	102	161	161	103	67	170	113	127	117	111	71	146	213	92	199	111	90	96	100	106	93	69	105	116	108	57	90	117	142	108	68	83	131	133	45	120	118	146	79
412316	108	361	175	444	98	199	425	542	802	253	99	145	695	98	396	163	631	353	184	407	443	266	349	537	374	140	1244	530	133	252	251	219	146	759	384	523	706	468	146
411976	70	70	87	46	22	51	26	24	32	29	20	48	63	22	34	94	36	21	29	91	47	38	62	18	44	61	13	55	71	105	24	23	87	62	50	64	65	64	51
726238	1832	1237	1487	2154	472	1456	1028	699	1183	651	545	1039	979	625	925	1831	874	657	1149	2295	1434	902	1715	1091	845	889	787	1321	1650	1635	959	713	1318	1448	936	1605	1430	1650	956
411781	49	126	80	133	39	121	103	208	251	87	33	34	162	50	135	42	143	142	49	128	121	135	159	150	94	92	362	148	100	78	80	45	62	239	76	141	188	146	58
724534	1528	1209	1938	1031	654	1249	1096	897	966	753	591	842	1294	717	931	1516	917	1335	761	1260	945	861	2221	1312	936	355	1428	1129	1234	1241	692	789	1223	1124	1056	1319	1274	910	830
409298	635	362	857	619	443	658	548	427	558	453	276	547	524	329	387	774	426	816	393	598	420	537	868	684	460	133	639	510	690	583	365	535	730	568	590	702	522	591	370
100577753	973	874	1244	820	548	1127	707	812	1029	680	465	871	917	638	833	1450	955	773	800	972	746	534	1325	1035	779	303	664	904	1085	1008	595	623	1113	959	625	1059	1119	882	665
411983	9213	4493	5753	5204	1922	12701	2708	3379	4176	2776	2393	2739	3760	3615	3621	6316	4038	3616	2307	9746	5585	4510	13810	3851	3439	3977	3791	6878	7948	10208	3598	2323	4055	4938	4704	5287	4585	4820	2853
411715	857	430	1409	515	481	754	707	657	675	482	416	649	741	483	361	1314	631	781	522	650	487	464	1571	883	394	213	508	709	752	793	339	482	500	514	584	905	791	642	423
100577872	1090	522	1408	539	498	846	668	594	691	433	360	748	656	514	471	1430	654	864	469	897	480	345	1653	956	414	289	421	604	812	886	346	545	599	564	624	931	667	619	441
107964025	98	33	33	27	13	19	18	16	21	13	21	21	38	24	70	23	6	21	16	145	39	101	53	440	10	17	38	39	45	65	19	11	20	69	12	63	21	153	37
104796780	0	0	0	3	0	1	2	1	2	0	0	0	0	0	1	0	0	0	2	4	0	1	5	7	1	1	2	1	1	1	0	0	0	0	1	1	1	2	0
411626	2079	959	2955	1124	1021	1628	1167	1043	1410	1022	602	1140	1333	821	1126	2960	1189	1524	1000	2269	956	1089	3295	1428	889	505	1134	1257	1551	2053	708	1071	1550	1530	1956	1649	1245	1282	1009
552719	0	0	0	2	0	0	2	0	0	1	1	1	1	0	2	0	0	2	3	0	0	1	0	2	2	1	2	2	3	0	5	0	0	5	0	0	2	2	2
725527	68	111	84	106	104	140	142	127	125	85	70	134	206	126	124	62	153	165	98	76	96	94	178	147	84	43	185	176	205	85	69	82	110	133	42	135	165	106	115
413631	7611	5895	8309	5660	2745	4546	5234	6115	7243	3729	3348	5255	8019	3253	4045	7205	7378	5685	5158	6273	4508	4548	11707	7638	6242	1096	10524	6991	6475	5736	3785	4409	5628	6646	5679	5715	7388	4204	3574
107966041	11	1	5	2	1	2	3	1	0	0	0	1	2	3	2	2	3	3	3	4	2	1	0	8	4	3	0	1	1	2	0	2	9	5	4	6	4	31	7
409138	449	732	185	118	65	148	127	67	192	65	92	122	81	44	498	269	248	128	113	856	906	369	282	145	1076	773	82	1071	748	528	1545	100	1816	1119	1349	576	1078	577	1448
412436	2410	1075	2690	778	653	1024	828	804	1070	652	595	1099	1105	665	823	1877	893	1491	733	2045	634	656	1727	1181	790	307	1003	1382	1761	1439	636	708	1389	1133	1581	1189	1005	831	970
100576414	278	129	713	381	107	260	229	58	70	64	209	79	100	229	77	251	60	94	79	131	213	58	141	40	69	25	99	104	147	59	85	66	231	62	80	64	82	369	105
411910	2672	1000	2395	1031	884	1011	1407	773	745	720	688	1050	1213	1080	1205	1168	1013	1967	987	1573	813	1200	1638	1661	1088	206	1110	1585	2352	1570	655	1052	902	1330	1706	1705	1304	1069	1183
102654175	101	49	83	54	30	74	66	53	56	27	32	59	48	35	52	69	53	47	49	98	45	35	58	90	48	20	51	80	80	55	30	35	93	88	54	77	58	49	53
724636	185	74	119	92	57	51	30	35	58	59	25	50	40	36	59	117	25	30	37	200	67	15	162	57	33	45	84	49	44	53	69	35	81	50	39	63	24	110	33
409238	13	11	30	25	12	12	10	5	7	6	5	5	17	8	16	16	6	6	8	37	20	9	26	6	8	17	37	17	11	1	10	3	17	15	6	6	11	15	10
411850	2228	1062	2960	1019	902	1605	1249	1115	1553	1058	716	1411	1426	1266	1056	2410	1239	1565	1010	1967	926	871	3666	1646	964	519	938	1496	1858	2629	805	997	1529	1401	1679	1529	1545	1218	1196
100576230	72	82	98	46	35	70	45	43	70	46	21	63	65	26	65	100	41	44	34	100	34	21	94	50	42	28	56	87	92	59	35	34	70	57	39	72	46	47	43
412191	3177	1939	4300	1599	1254	2266	1712	1732	2127	1455	982	1916	1971	1827	1534	4081	1751	1982	1462	3454	1539	1222	4557	2277	1539	750	1705	2012	2383	4082	1417	1445	2474	2174	2551	2136	1925	2076	1837
100578952	69	61	105	67	43	66	54	42	64	42	43	68	49	37	42	109	55	68	48	140	54	27	140	64	51	31	28	88	71	83	58	44	57	72	85	54	44	106	55
724411	1047	756	1315	506	329	722	492	447	608	452	305	593	630	421	498	936	511	546	392	1162	500	316	1172	603	404	287	548	708	750	780	474	328	584	607	651	637	572	611	529
551703	1257	542	2203	779	661	1160	728	954	1005	768	521	883	948	504	602	1642	744	1259	706	1151	631	626	1915	1155	543	272	949	900	1069	1000	635	542	872	677	1204	1097	917	693	839
551676	2153	1159	2925	1286	916	1615	1157	1208	1521	938	739	1398	1397	1011	1076	2523	1368	1554	1136	1742	1038	1070	2574	1383	1052	368	1364	1476	1579	1566	769	1049	1652	1319	1708	1440	1489	1073	1080
102656429	356	284	677	307	213	357	254	224	463	241	148	231	289	206	287	600	289	340	223	533	274	234	811	349	249	113	351	332	329	489	207	165	366	285	567	459	369	418	282
551643	47620	14707	44262	10997	11833	21792	18703	15294	15720	13258	10770	20428	23029	17304	12498	39458	14855	27300	16752	26572	8951	15660	50619	21685	14593	5449	15067	19182	25443	27174	11135	14982	21056	19468	21250	17047	16576	15814	15078
726405	797	572	1241	526	352	752	512	482	741	485	262	682	618	492	476	1050	508	568	545	1015	502	467	1451	729	468	217	424	705	835	1150	341	517	837	701	929	763	686	618	569
726368	852	518	1052	605	350	601	470	450	611	432	267	470	602	390	464	910	497	484	340	805	449	399	1334	687	448	190	585	607	574	896	387	352	648	517	535	623	552	498	530
409579	230	187	411	256	158	257	224	193	287	210	114	244	211	204	195	444	149	177	154	287	192	125	534	230	186	85	99	275	253	497	175	134	273	221	295	287	291	230	176
726320	996	682	1261	751	422	689	491	401	663	495	393	439	616	296	531	1569	627	502	456	579	518	414	1173	503	731	293	351	766	710	821	433	365	908	766	923	978	1002	504	460
100578782	781	708	1006	523	639	954	703	643	558	599	369	670	923	559	554	1473	979	592	716	836	502	456	1517	824	727	130	748	958	880	730	361	324	881	735	464	590	776	584	581
100578721	441	391	693	414	259	468	354	346	472	309	199	378	380	253	292	590	384	341	305	458	352	256	939	464	309	147	493	417	444	512	242	268	475	391	376	399	444	342	305
552091	2204	1101	2437	889	847	1480	1018	1049	1283	903	512	1109	1226	714	1218	2131	1058	1590	884	1663	854	816	2404	1357	1210	388	1246	1241	1430	1306	615	992	1601	1188	1390	1452	1209	1146	886
552065	842	481	1114	600	358	644	435	420	629	401	289	495	517	362	409	870	508	579	501	721	502	365	1141	643	465	209	606	572	631	594	367	425	572	492	649	653	607	421	393
726220	191	229	280	152	119	156	198	184	174	147	76	155	198	137	179	273	189	122	178	170	166	138	207	242	169	37	203	208	227	212	89	92	213	168	200	178	194	133	167
552036	1849	1516	1811	1220	706	1360	977	853	1207	881	554	1079	1132	862	1041	1801	1126	1138	993	1741	995	943	2137	1248	1057	543	997	1253	1422	1619	705	858	1625	1245	1226	1401	1359	1189	1053
113218798	50	83	52	51	54	83	69	84	54	56	50	76	86	41	43	100	93	50	75	52	71	56	84	82	67	19	65	95	95	60	35	35	61	56	12	55	72	67	70
724681	166	132	163	76	60	98	89	100	90	90	67	95	106	70	85	167	121	64	68	146	95	63	167	101	104	39	125	109	105	132	65	76	118	138	89	92	113	81	78
410717	11669	6699	17348	6630	4630	9268	7515	7442	9127	6411	4196	8878	10862	6623	5682	13127	6924	7801	5669	14599	6289	5205	22212	11130	5532	2971	8906	8901	10890	13865	7824	6401	9450	9925	8255	8675	9187	7806	6665
113218805	143	91	172	61	60	89	66	79	78	83	41	80	93	45	50	178	56	71	60	160	49	39	245	118	45	41	56	104	92	135	50	52	76	82	66	78	97	91	58
408589	4662	1825	6111	2068	1676	2879	1959	2187	2595	1833	1225	1997	2446	1792	2135	4493	2196	1996	1504	4255	1738	1596	5999	2966	1998	920	2769	2526	2560	4040	1482	1308	3006	2575	3160	2046	2091	2184	1828
724761	116	45	162	69	54	102	70	62	73	63	33	76	72	45	26	128	84	71	53	119	51	40	162	107	42	30	41	87	90	71	61	63	114	67	104	68	99	79	60
724796	2	2	6	4	0	9	0	0	2	5	0	4	4	79	2	5	3	6	2	1	4	4	13	4	10	0	1	4	9	69	5	2	12	5	2	1	10	5	3
724618	2856	1725	8225	2161	2042	3940	3502	3177	3297	2830	1889	4507	4441	2731	1723	5442	3306	3326	2963	4087	1768	2999	10405	5129	2279	893	2649	4159	4921	5385	2389	2890	4044	3669	3424	3328	4287	2806	2368
113219402	680	194	1688	387	658	1082	647	220	1130	968	286	783	1468	141	142	1198	741	1710	489	849	375	355	1937	391	263	154	235	556	1643	909	232	168	1119	768	207	642	697	484	552
411474	417	413	676	457	239	479	406	328	559	271	208	410	419	402	269	744	358	396	296	538	374	303	948	444	285	157	260	478	496	933	273	261	508	383	488	540	520	453	361
409075	603	311	957	378	289	552	391	403	593	297	193	430	435	484	338	858	361	476	278	703	357	299	1135	505	346	221	312	470	519	972	259	335	545	509	605	540	359	454	297
411473	407	396	461	493	216	490	292	321	391	286	209	363	390	286	252	445	312	361	319	424	388	271	600	417	334	156	248	400	435	339	265	255	493	343	307	433	374	338	301
409074	2017	1751	2686	1189	917	1731	1225	1609	1359	1209	888	1339	2054	1194	1529	2066	1452	2043	1339	1834	1233	1129	2001	1810	1501	432	2127	1645	1926	1559	1151	1063	1527	1563	1183	1606	1603	1291	1115
725421	56	77	75	54	47	53	37	47	64	49	25	57	39	36	28	90	48	30	59	56	42	24	64	52	28	28	44	27	53	32	31	35	61	45	9	46	54	69	36
411472	756	593	1020	553	456	759	540	533	711	455	330	618	611	521	434	1163	616	784	435	777	439	501	1313	717	476	218	656	712	861	1074	372	557	828	617	859	822	687	588	527
725068	13638	9676	21408	7709	5872	12945	9952	8740	10293	6452	5156	9658	9890	7690	6557	16662	9398	11584	7667	17357	7837	7305	25692	11290	7459	4480	8380	11359	12152	17328	7126	7476	13353	9628	12543	13983	10149	12499	8319
412081	2643	973	4208	1290	1268	2067	1624	1657	2273	1298	961	1754	1795	1121	1372	3291	1680	2020	1187	2501	1024	1190	4737	2494	1410	691	1530	1921	2296	2357	976	1441	1912	1966	1939	1883	1877	1452	996
726218	1579	988	1459	867	663	1199	902	862	845	711	609	991	1026	709	913	1224	816	1253	853	1000	633	863	1217	1164	989	252	947	917	1209	920	545	698	1235	1005	705	897	879	815	561
413374	565	592	788	643	307	526	510	547	531	464	265	628	670	434	440	909	593	580	542	550	510	324	796	834	376	173	798	658	730	603	422	444	655	506	442	660	549	686	618
726172	4187	3069	5418	2694	1814	3068	2544	2602	3668	2314	1393	2369	3578	1942	2629	4543	2947	3165	1993	4052	2886	2165	6843	3769	2730	1022	4885	3106	3442	3537	2310	2134	3456	3114	3497	3251	3138	2389	2238
412918	2107	1167	1684	731	535	1036	758	698	906	577	443	869	683	674	1155	1579	669	722	644	2322	663	510	1932	904	630	550	564	864	928	1410	639	564	1114	1065	920	1045	747	986	686
726113	123	95	144	178	56	157	96	84	122	79	78	117	85	93	87	137	96	132	70	120	91	91	174	109	82	25	130	128	144	111	57	69	135	104	111	118	91	110	65
411995	676	554	1046	544	405	733	510	494	649	497	275	587	671	422	396	957	517	568	535	717	478	321	1241	647	463	214	445	608	621	775	459	336	753	601	543	564	707	504	602
411996	1753	1554	2216	1374	814	1671	1258	1202	1514	1104	580	1312	1411	997	1113	2199	1089	1207	1123	2031	1208	841	2800	1470	1123	622	1026	1553	1639	1845	987	961	1992	1441	1301	1641	1738	1392	1170
552186	171	166	226	90	77	145	147	89	259	105	83	155	113	324	107	166	99	117	105	224	100	97	269	203	142	90	83	152	125	835	82	82	181	127	150	176	177	142	229
100578370	494	518	751	498	330	506	439	421	544	349	246	453	510	335	448	581	473	563	445	559	360	325	771	577	414	186	373	509	501	457	290	393	611	508	386	536	491	483	402
725028	914	327	1205	401	300	493	401	439	575	353	212	367	404	271	475	673	481	822	344	685	286	376	948	572	343	145	718	480	545	686	223	401	545	489	638	516	343	407	231
409832	4250	2140	6114	2409	1854	2996	2269	2589	3084	2397	1559	2443	2912	1941	1940	5121	2731	2496	2014	3401	2082	2046	5235	2880	2451	777	3162	2361	2786	3773	1473	1635	2796	2922	3489	2729	2853	1828	2076
413228	901	914	1271	1146	681	1100	1081	805	1195	637	420	989	1097	575	791	1042	1330	967	907	1337	748	940	1984	1410	826	283	1468	875	1556	1227	763	715	1211	1068	918	1183	1100	936	844
409911	7043	3796	9261	2690	2106	4594	5093	3577	4367	2303	2299	3506	4134	3383	3554	5912	4034	4704	3132	5731	3553	3635	10010	4978	4080	1364	4927	4467	5477	6504	2638	3398	4383	4963	4400	6608	5365	4658	2705
409910	8445	4204	11806	4479	3350	5925	4512	4317	6319	3876	2561	4744	5591	3601	3956	9686	5299	5556	3759	7684	3813	3813	12367	6296	3735	1892	6347	5633	5888	8454	3435	3958	5796	5237	6896	6852	5195	5123	4269
409909	3518	1478	3817	1761	1453	2123	1534	1295	1896	1287	818	1567	1474	1099	1463	2955	1645	2197	1157	2531	1303	1402	3999	1890	1312	552	2266	1627	1896	2224	955	1497	2130	1496	2586	2261	1579	1465	1209
100577521	8	9	11	8	3	4	3	1	15	3	3	7	1	113	8	7	2	7	5	8	17	12	11	20	21	8	14	17	12	218	8	4	18	14	20	14	18	8	94
411704	786	368	813	434	247	401	288	281	412	281	191	340	418	293	470	660	363	378	242	566	304	263	844	466	320	208	417	468	431	880	220	273	485	336	467	463	393	362	374
411705	643	462	1355	472	405	668	554	578	698	388	303	560	612	487	430	961	537	584	418	843	407	385	1345	796	451	205	486	657	704	1071	341	459	644	513	813	741	599	608	361
552264	894	657	1293	643	443	725	613	542	814	474	355	659	700	541	557	1025	628	1049	552	874	445	600	1313	812	563	243	803	692	849	813	399	650	806	755	895	959	641	632	599
100578901	660	326	802	339	270	476	338	358	462	338	187	440	410	297	295	692	379	512	331	441	264	350	700	541	329	93	423	383	584	435	247	385	515	397	461	449	390	342	355
102655679	1290	600	2044	596	463	770	605	648	854	510	305	770	660	638	553	1619	608	1108	577	1232	437	567	1602	857	454	193	816	698	892	1452	407	573	883	776	1353	751	418	620	744
552243	2416	901	4121	1081	1149	1680	2040	1219	1590	1406	896	2015	2288	2053	1464	3087	2309	1660	1346	2766	1071	1600	3753	2879	1072	540	2137	1894	3842	3051	936	3021	2638	1981	1601	2966	1624	1995	1536
552221	2298	1050	3615	1129	902	1565	1357	1101	1814	965	712	1634	1224	1634	1064	2581	1314	1380	914	2780	1139	864	3111	1815	938	702	1037	1445	1590	4708	1069	944	1629	1396	1841	1630	1221	1617	1445
725819	1955	1179	2996	1037	786	1530	980	931	1170	949	605	1175	1314	829	819	1878	923	1378	799	1737	750	951	2809	1526	888	345	1007	1486	1532	1758	858	720	1631	1299	1325	1317	1227	1300	1081
409193	2279	1533	3669	1381	1005	1967	1499	1494	1835	1251	876	1762	1830	1322	1175	3080	1418	1532	1166	2988	1201	1045	4385	1828	1181	709	1261	1922	2050	3443	1338	1042	1949	1678	2103	1922	1828	1851	1402
113219399	254	98	298	157	107	188	161	91	105	123	56	148	172	102	119	226	114	95	80	286	145	108	429	164	89	72	89	168	169	270	106	103	155	140	152	112	158	155	100
725946	297	255	627	362	177	372	233	168	270	207	158	312	210	196	176	338	220	206	209	410	287	170	405	249	202	116	170	292	305	207	320	146	290	215	234	241	284	354	336
413650	1119	1002	1444	839	575	1158	969	752	981	651	490	923	847	707	721	1441	768	930	695	1151	748	601	1787	1047	818	431	830	893	992	1064	740	632	1245	960	797	1081	996	909	913
413649	189	181	288	165	118	205	187	148	153	157	88	181	176	148	210	218	180	253	124	211	122	142	282	196	180	52	117	207	213	148	81	130	238	207	148	152	156	189	112
410009	325	142	168	83	71	151	120	68	146	77	65	120	137	109	122	134	94	54	102	289	102	51	305	180	88	92	56	144	109	187	76	93	137	109	97	255	184	160	58
100576231	33	7	15	8	0	4	4	6	5	2	1	6	5	1	2	3	1	5	5	19	10	1	6	9	3	6	1	7	6	7	11	7	8	5	8	9	8	8	10
113219408	28	20	3	10	8	15	15	8	10	13	7	17	17	4	23	11	10	5	10	14	16	11	14	18	22	11	5	24	17	5	13	14	30	13	14	17	32	17	23
552032	118	136	154	127	76	138	108	104	119	102	59	137	132	96	106	161	93	88	82	117	132	72	216	122	104	44	80	136	133	116	107	67	143	107	103	119	148	142	97
409282	1676	950	2662	1061	832	1423	1081	913	1311	915	654	1234	1166	882	774	2566	1010	1074	859	1601	982	672	3037	1205	800	530	484	1214	1258	1824	627	841	1399	1093	1305	1326	1289	1301	591
551978	345	358	494	388	257	440	337	311	399	288	212	403	345	272	329	572	310	420	307	412	300	254	517	393	317	125	275	333	472	295	223	267	531	391	283	360	333	389	217
107964283	745	412	1404	415	468	822	430	435	624	585	374	468	727	464	493	1945	582	723	540	856	375	477	1253	591	507	142	401	507	699	884	225	382	786	752	821	477	462	508	452
412117	1097	417	1557	517	546	714	604	510	741	526	331	637	599	554	481	1785	650	783	403	919	474	424	1943	895	389	242	391	604	921	1359	355	514	743	653	1017	663	579	568	398
726115	3839	917	4030	973	839	1355	1264	1208	1184	812	669	1185	1436	1147	1226	2396	1273	1701	918	2355	671	976	2938	1652	753	277	1736	1314	1668	2375	679	1079	1469	1195	2379	1295	949	1107	931
412197	64019	9000	4287	2058	887	2581	1277	1551	1970	953	1400	1107	1136	765	18317	3955	2951	934	1275	10498	1788	1761	3025	1304	4243	6098	1583	2132	1809	2271	1254	1176	7338	3535	2960	3703	2169	2219	1505
412196	422	213	713	278	69	137	368	88	83	46	187	55	76	257	166	157	126	42	83	242	139	69	150	58	163	70	151	133	108	168	70	73	374	151	71	152	124	241	94
100578255	45	24	59	47	23	33	32	31	166	22	12	49	29	249	27	60	30	30	27	55	30	15	104	157	31	14	26	42	31	701	30	25	30	37	56	42	48	46	180
726325	1544	1000	2463	1006	732	1380	1132	974	1417	706	556	1030	984	973	984	2465	1101	1107	832	1986	1017	775	3034	1290	791	493	765	1302	1405	2692	696	845	1462	1059	1631	1521	1201	1352	862
726348	581	377	604	422	247	470	424	324	409	291	236	364	350	262	345	616	406	325	325	553	343	267	689	414	338	131	308	414	398	453	250	225	467	393	394	446	445	368	271
411982	1133	506	1665	464	392	736	505	443	721	461	330	586	657	420	461	1480	548	608	496	1041	365	408	1320	687	426	215	364	459	666	1003	301	353	690	582	861	596	533	581	332
494523	8650	3753	12680	4100	2657	6328	3494	5030	5540	3190	1603	3130	3880	2082	4494	7596	4342	4414	2909	4571	3474	2516	10098	4608	3862	1582	5543	3656	3023	5669	2384	3147	6610	4083	8054	5507	4801	3545	2540
409261	1246	571	1681	585	318	639	639	531	568	295	274	412	544	389	497	1052	526	599	379	1180	615	353	2351	644	517	458	652	968	620	929	340	407	774	486	782	796	794	583	338
726369	211	308	295	257	174	379	213	233	265	188	142	276	302	221	231	266	278	300	226	214	182	199	291	328	267	70	253	300	332	229	189	173	290	318	113	253	207	204	187
551699	313	369	407	345	234	489	318	304	351	280	230	380	406	309	286	446	313	378	299	370	311	293	434	427	339	146	290	419	500	287	261	347	486	368	235	406	452	443	262
100577833	2760	695	1970	1707	1105	2528	1343	1073	2607	1367	732	1593	1662	1745	1454	3720	2365	1649	857	2022	1685	1137	2515	2118	1581	1018	1272	2500	2954	8355	502	1963	2772	2401	2823	2412	2556	2501	1173
726447	499	258	419	316	151	275	260	224	444	185	95	189	297	305	299	453	350	306	134	554	253	191	605	310	235	326	565	414	202	676	147	216	266	412	436	302	320	293	153
726468	110	99	214	169	60	143	131	93	426	132	56	190	182	1177	106	243	151	82	83	160	158	79	321	395	170	56	178	156	72	2238	101	115	57	191	152	100	185	104	370
406132	2702	862	1828	693	488	1166	757	639	1516	544	413	755	845	1875	1220	1530	581	431	487	1928	790	558	2715	962	858	950	710	816	506	4623	349	510	1082	1122	1074	880	977	690	924
100578881	196	49	52	17	7	22	16	21	32	13	3	11	19	17	92	30	24	20	12	74	14	15	69	21	16	31	16	19	7	58	10	10	30	32	43	21	24	14	19
726487	22	7	156	76	46	35	36	52	1061	36	17	293	57	3829	7	165	8	55	39	19	52	43	378	865	115	0	62	107	58	8401	57	42	25	92	276	20	98	64	1265
102655073	414	115	251	171	78	118	143	118	492	87	39	131	199	1281	206	200	205	112	67	367	133	110	636	596	153	114	379	208	56	4770	108	62	99	196	574	163	191	146	492
726542	936	549	1078	606	266	474	493	454	988	361	165	516	516	1589	507	664	566	321	266	1003	550	331	1227	785	523	453	629	567	377	3425	274	341	506	547	603	626	756	388	634
551671	31	62	48	64	39	53	44	43	61	72	61	75	73	55	32	59	45	63	58	44	45	39	49	48	56	16	42	65	69	22	27	34	59	67	20	53	44	69	34
551109	85	50	118	65	58	51	51	40	201	46	29	59	60	247	42	104	76	89	54	106	80	47	169	148	64	29	69	63	55	616	43	44	73	87	97	84	76	84	134
551156	757	699	1154	656	390	789	560	695	713	420	274	626	602	526	469	755	561	765	505	720	453	498	947	790	567	195	663	739	788	638	432	501	741	658	608	787	679	639	456
551205	7746	6414	13140	5162	3583	6844	6511	6729	6825	3757	2744	5480	6224	5017	5641	7515	6591	9059	4862	8642	4224	5527	14958	9367	6127	1646	7968	6559	6753	10191	3881	5501	7457	6634	7351	8581	7134	5397	4915
724281	61	308	156	71	113	679	1629	86	78	48	34	39	34	440	28	115	41	40	38	197	84	20	2656	71	26	28	23	25	43	153	27	29	69	156	46	63	1237	84	46
724236	8	42	7	2	4	38	90	1	3	0	2	1	2	18	1	2	1	1	0	9	7	1	92	3	1	1	0	0	3	9	0	3	1	6	0	1	87	5	0
100576257	101	213	52	29	14	42	64	19	65	41	26	36	22	30	38	53	36	25	31	56	52	20	166	31	22	30	10	27	57	158	21	12	72	71	44	63	77	68	25
100577942	977	373	449	271	89	286	196	206	331	244	97	195	208	101	318	460	146	95	181	732	366	109	721	370	235	237	86	435	236	470	247	163	342	321	376	319	293	278	187
724373	4	1	3	0	0	3	1	0	0	0	0	0	0	0	0	0	0	0	0	1	1	0	2	0	0	0	0	0	0	0	0	0	0	1	0	0	1	0	0
724412	1450	512	1005	693	276	673	515	573	809	367	348	531	540	346	849	1626	416	277	496	1565	545	543	1543	805	555	328	61	818	749	1134	508	384	1450	1154	1098	1035	738	907	440
724539	88	35	54	22	11	28	20	13	32	15	9	21	26	15	39	38	22	16	25	42	25	24	38	25	21	22	19	42	26	31	9	13	51	44	36	30	17	16	15
724456	59	46	79	58	29	86	57	21	51	35	37	30	59	41	27	54	34	19	26	48	50	27	121	33	26	19	3	26	44	77	57	35	57	43	20	32	46	34	16
102655896	7599	3801	12988	4630	3399	5575	4432	4455	5523	3585	2570	4966	4699	4511	3535	10800	4592	6364	3909	7384	3224	3695	13060	6643	3718	1284	4893	5046	6048	12217	3120	3773	5819	5256	10181	6631	4610	4136	3685
724587	1386	908	1328	510	442	789	637	573	618	463	315	761	708	471	851	1045	665	953	543	1132	443	574	1341	863	728	215	670	794	947	656	452	569	976	665	889	779	705	691	563
410710	3774	2349	3167	3259	1170	2334	2543	2428	4020	1895	1166	2018	3663	1597	2351	2813	3563	2664	1700	4839	2303	2276	4097	3576	2334	1163	4764	3784	2960	3589	2563	1820	2618	3922	2539	3580	3661	3614	2614
413670	1742	749	739	876	511	773	711	454	838	640	525	799	1152	606	789	1118	906	918	709	1595	693	1082	957	1140	817	304	978	1648	1897	1472	875	773	1439	950	1381	1428	1265	1079	775
724762	203	86	173	102	68	98	69	60	74	67	60	100	85	67	93	114	79	65	62	211	76	99	162	133	98	44	66	151	176	176	88	70	175	156	147	152	114	126	92
413672	925	858	1574	684	613	888	805	774	841	640	402	954	1024	649	559	1415	847	1339	880	928	572	632	1345	1072	652	280	758	978	1354	940	511	802	1143	785	983	1065	962	913	697
100576435	2077	525	718	279	165	389	226	180	234	199	232	239	204	158	451	435	199	314	176	1239	308	393	966	638	361	365	389	539	468	646	615	175	503	571	801	580	406	553	543
413674	1000	663	1432	513	418	601	490	461	559	430	295	530	546	413	603	1158	575	650	477	918	481	420	1592	615	514	219	638	588	631	872	335	370	591	636	707	655	522	421	442
410021	423	142	1012	312	282	426	402	147	344	266	160	175	551	383	244	276	345	176	152	775	165	371	1031	214	170	120	176	534	783	319	201	471	233	461	226	566	266	381	317
413675	196	165	313	167	118	225	164	152	231	124	97	202	157	230	117	319	152	183	129	229	158	153	357	204	146	106	142	251	223	424	114	166	265	148	205	278	204	172	129
410022	7119	3420	7246	3223	2526	4798	3112	2870	3348	2506	1878	3120	4484	2896	3196	6457	3686	3867	2660	5192	2792	3082	7800	4060	3180	800	4174	4064	4029	5430	1964	2907	4732	3575	4332	3495	3204	3648	2602
412626	320	257	377	210	129	240	230	207	187	162	114	217	243	160	192	329	198	208	184	227	167	157	315	190	195	51	182	240	315	219	119	156	221	214	162	192	245	178	140
551843	2551	1682	4180	1608	1275	2548	1847	1864	2175	1504	973	1925	2067	1605	1317	3850	2053	2293	1598	2687	1293	1435	3892	2374	1538	579	1976	1960	2353	3265	1111	1469	2276	1912	2441	2330	1736	1728	1496
409690	8627	4385	15556	4435	5005	7685	6759	6605	7681	5229	3417	6940	7650	5311	4204	12240	6320	8245	4900	9305	4058	5798	17401	8970	5415	2218	6330	7495	9552	12796	4457	5192	9460	9257	8529	7786	6587	5605	6913
412949	1979	713	4214	699	813	1576	1243	1264	1241	956	707	1211	1417	1063	878	2991	1127	2046	783	2047	624	869	3391	1614	935	379	1187	1485	1790	2740	917	1161	1800	2083	1830	1534	996	1363	1448
406110	142	55	189	34	44	45	43	52	144	60	17	115	62	41	37	60	34	35	52	90	67	25	190	89	23	15	41	73	31	42	96	51	56	132	22	65	52	34	6
100049572	63	29	67	22	11	15	6	17	27	18	4	48	21	12	15	24	3	15	14	51	18	2	36	13	8	10	10	13	14	5	32	10	26	13	1	12	9	14	3
412948	27377	14281	37945	11146	10710	17993	17099	17919	22232	15069	12034	20973	30260	12161	13262	23609	18536	20082	14005	25329	6779	13739	58708	23947	11190	3802	21103	21316	25146	26542	9579	12633	23529	18301	14220	14951	17822	10225	13857
409689	123	108	294	118	76	115	82	88	167	85	57	118	105	85	93	215	114	142	72	190	75	69	223	156	92	59	121	144	125	242	67	75	124	89	173	133	127	142	79
725230	18582	5679	17286	9241	3633	7693	4674	7441	10293	4387	3077	6494	9725	8108	11368	8558	3661	2729	3317	13246	5386	4028	12607	10194	6936	4409	8103	6639	6630	14422	4295	3409	7402	9906	5183	6318	6911	5029	5384
725272	1666	692	1250	514	546	627	588	491	622	648	248	491	687	601	688	1073	794	594	458	1660	426	518	1854	1056	646	464	966	815	836	1572	382	401	691	758	896	637	947	400	617
725308	2088	647	1262	777	397	721	504	495	585	503	216	451	725	459	937	912	570	476	341	1139	548	446	1421	791	700	476	825	792	587	937	355	408	524	676	422	486	729	429	317
725344	3144	1099	3012	1898	819	1415	1027	1099	1244	908	424	871	1337	958	1857	2273	1210	1092	698	3157	960	816	2616	1436	1244	1338	1769	1497	895	2029	630	742	1164	1465	2484	1246	1193	1095	654
725238	5840	2023	5027	2352	2081	3036	2528	2028	2500	2355	1083	2365	3303	2556	3221	4109	2489	2437	1537	5002	2445	1410	7469	3163	1864	2304	2036	4771	3452	6265	968	2311	2878	3146	3077	2161	3092	2501	1235
725414	1142	547	883	567	368	506	528	428	482	449	240	506	692	422	567	702	553	374	385	1040	362	369	1279	674	501	306	698	671	516	972	306	301	388	558	510	401	771	303	375
725450	2808	1592	3723	1556	1355	1852	1361	1067	1449	1160	691	1138	1865	1482	2297	2603	2154	1534	1031	4068	1105	1294	4688	2255	1689	702	2412	2440	1565	3685	792	1064	1989	2205	1630	1844	2224	1005	1416
100577019	2315	1579	9874	1559	819	2202	1764	2683	3649	722	928	4171	1940	2450	1514	2265	1977	2686	2479	3051	850	2708	4782	4233	2570	538	2280	3969	6437	4306	2483	2903	5442	4555	3372	3858	3205	3180	2558
408587	22	23	28	31	7	26	36	16	14	8	62	17	25	43	14	18	11	16	11	32	28	20	42	11	7	14	21	11	11	13	11	9	21	7	8	14	12	9	9
113218581	57	44	112	45	23	80	46	38	32	26	29	45	53	23	29	82	32	23	20	54	26	21	128	32	26	25	21	38	35	51	16	28	56	31	32	41	51	48	33
408586	83	73	212	83	51	125	104	86	73	82	53	105	106	113	58	94	59	49	52	61	53	48	279	55	43	54	44	69	84	130	45	60	58	73	34	59	70	75	32
408585	210	162	314	144	97	163	129	126	175	126	53	175	185	116	166	374	138	177	122	193	96	94	336	169	132	43	133	126	139	195	65	100	180	148	211	143	143	120	103
725495	46	10	36	14	7	14	31	7	7	19	6	17	7	4	8	30	6	1	5	34	8	3	28	9	10	6	38	15	17	23	26	14	21	13	5	7	9	14	5
550899	216	80	137	44	52	67	36	35	92	33	15	56	50	139	75	169	59	100	46	156	48	69	134	53	69	50	63	82	63	211	106	64	135	106	234	87	55	67	171
100577273	0	0	1	0	1	3	1	4	0	0	0	2	3	2	0	0	1	1	1	2	6	0	5	1	0	2	5	1	0	0	12	0	1	1	0	0	1	1	4
102654970	3	1	3	4	0	4	2	2	5	2	1	3	3	2	2	1	1	0	1	7	7	0	9	0	1	2	4	4	1	7	17	3	4	1	1	1	3	2	12
100577239	9	15	3	13	2	2	5	5	6	5	5	4	11	9	5	16	7	5	3	13	20	1	21	6	6	6	8	6	11	9	40	0	5	9	2	1	4	8	37
410706	4572	2389	3470	2402	1340	3415	2288	2114	2607	1838	2026	2845	2869	2222	1685	3615	2600	2300	2312	4058	2869	1763	6447	2564	1592	1711	5108	2500	3064	3763	6174	1923	2757	2849	1681	2907	2474	2547	6589
113219123	8	16	0	1	0	1	0	0	0	0	0	0	0	0	4	0	0	0	1	22	3	1	0	0	2	2	1	7	4	3	3	2	12	6	3	2	8	5	10
413562	1240	758	1203	977	544	736	324	508	606	689	330	728	513	351	507	960	267	227	391	1707	785	179	1704	452	232	457	478	517	297	485	848	382	639	606	243	491	499	1111	419
551206	497	251	618	235	246	417	279	236	253	238	101	275	308	214	304	380	283	387	158	387	214	188	509	313	206	68	279	287	283	360	147	276	332	314	258	281	330	260	259
724237	26	20	14	17	2	6	7	12	20	6	1	9	25	11	24	4	29	15	8	22	20	16	9	14	14	8	73	15	4	30	18	6	5	22	4	7	31	12	13
100576338	0	1	0	0	0	1	2	1	7	0	0	5	13	0	4	6	21	5	1	4	2	1	2	3	0	1	3	2	1	0	4	3	0	2	2	1	1	1	4
413560	18	22	46	34	26	21	21	46	49	42	13	33	57	24	51	30	57	21	17	55	37	18	178	74	31	19	17	19	32	53	26	21	36	24	38	22	40	23	15
409970	150	74	417	99	62	169	94	85	57	105	30	45	96	69	90	143	46	44	17	119	82	47	270	66	34	102	61	50	20	72	64	57	48	38	51	68	37	57	32
724374	46	35	104	18	16	52	26	43	20	36	12	22	35	27	36	58	13	26	8	69	25	20	76	16	6	25	17	29	15	34	19	16	20	16	23	29	22	29	19
113218522	6	1	5	2	0	3	0	2	1	1	0	0	1	1	1	0	1	1	0	10	1	2	9	0	0	0	1	4	3	2	2	1	2	3	5	4	4	6	3
413558	3	8	10	4	2	7	3	4	3	2	2	5	5	0	12	3	6	5	4	7	7	0	26	3	6	0	0	4	11	6	3	0	8	2	3	7	6	4	6
107964890	0	0	0	1	0	2	0	0	2	0	0	1	0	0	1	1	0	0	0	3	2	0	5	0	1	2	0	1	5	2	1	0	2	0	3	0	1	4	0
102653680	2	6	10	4	5	11	9	1	4	1	1	4	2	2	2	7	2	7	2	9	6	3	26	6	5	5	2	6	2	12	3	1	11	1	13	16	1	19	1
113219125	2	2	1	3	3	4	2	6	2	1	1	2	0	0	1	3	2	2	3	1	3	3	1	0	2	0	1	0	5	0	1	1	4	6	4	4	0	6	0
409706	276	289	522	251	247	393	324	214	294	235	148	328	306	190	195	527	270	308	243	353	197	178	651	311	257	96	185	298	348	391	152	170	329	265	309	302	310	258	204
551529	447	192	374	187	66	154	41	105	151	125	67	147	65	88	146	299	90	75	125	324	176	45	311	98	109	76	165	113	74	263	239	72	174	104	143	166	86	139	168
551558	5306	3001	11576	2831	2468	4472	4709	4119	5105	2631	2387	4987	4583	4981	2660	7201	3403	3569	2826	8052	2180	2639	11717	5790	2173	1202	5832	4291	4604	7040	3505	2618	4418	5073	4253	3775	3285	4182	3241
107966082	0	0	0	1	3	1	1	1	0	0	0	0	1	0	0	2	1	0	0	1	0	0	7	4	2	0	0	5	1	3	0	0	1	1	0	1	2	1	2
102654380	6	5	2	2	3	1	3	3	7	0	5	6	3	4	5	6	5	13	2	2	4	7	7	2	3	0	2	3	1	9	2	1	11	4	20	4	8	12	4
551621	4	7	24	12	2	7	11	7	13	5	3	2	17	4	5	5	4	7	7	27	18	6	11	6	9	6	24	10	7	9	6	7	3	10	16	13	14	27	7
724763	191	101	290	109	91	198	161	115	159	109	81	186	219	144	92	222	124	115	96	212	106	98	492	203	103	68	76	221	188	277	101	87	128	175	117	138	179	158	72
409704	666	545	1188	504	401	861	730	724	765	482	433	806	747	584	402	1039	761	686	550	959	553	437	1671	874	477	293	412	840	838	1261	429	415	712	707	701	903	842	774	512
113218643	7	15	0	6	2	4	0	5	4	0	1	2	3	2	1	19	4	2	2	9	3	1	4	3	3	2	4	2	6	5	9	1	5	3	1	12	5	9	6
113218641	248	172	440	182	63	130	107	115	230	96	100	236	93	90	166	367	160	92	154	453	142	106	366	122	94	138	179	118	163	302	162	60	170	148	159	204	112	291	165
100629067	4	5	0	4	0	2	2	2	1	0	2	4	1	4	0	1	3	1	2	1	1	0	0	1	2	7	0	3	0	0	2	1	0	0	2	7	1	2	1
102654698	25	16	28	22	2	23	11	6	16	0	7	19	8	11	21	7	10	3	11	21	12	8	13	6	9	12	36	21	24	20	20	6	37	22	36	19	14	39	23
724835	796	879	6755	806	1806	2791	1359	1870	2162	1315	878	2439	1180	1209	878	3907	1544	3390	1139	1358	453	1456	5539	1018	942	196	440	1244	2315	1784	391	1220	2712	1804	1102	1126	1024	992	673
724903	75	44	7	16	4	44	2	11	73	17	21	11	69	4	85	7	53	3	4	199	70	9	21	15	24	39	63	37	9	35	47	4	25	59	10	14	25	111	37
408583	12138	3685	9386	5051	3105	4679	2275	2925	4276	3216	1959	3664	3492	2414	4294	5765	2535	2210	2388	10348	3629	2298	9628	3703	2320	2261	3395	3167	2719	4705	4159	2854	5756	3675	2664	4001	2522	5257	2195
102654916	368	182	424	254	171	241	200	218	289	185	133	194	270	211	218	357	247	266	159	407	191	205	639	287	169	113	316	293	233	357	195	217	258	256	220	348	242	289	154
724991	2657	1457	3875	1655	1139	2035	1726	1550	1880	1417	885	1703	2104	1382	1540	3176	1632	1583	1161	3369	1274	1201	4612	2182	1150	795	1648	1864	2081	2686	1449	1482	2046	1780	1834	1661	1679	1759	1352
410705	1840	549	1739	663	663	1306	726	1085	1331	822	536	1233	1744	717	793	1757	1002	1340	1035	1005	292	672	2403	1165	1125	94	742	788	1079	1483	664	1053	525	1057	1327	1375	974	607	430
100629015	5	0	10	3	6	6	9	4	5	7	8	5	14	3	2	4	6	1	4	22	3	2	13	6	3	2	6	4	14	12	6	4	5	14	2	5	6	3	2
725078	192	40	211	75	79	133	82	64	101	71	67	126	136	67	64	141	113	47	72	283	56	80	197	127	62	24	70	86	152	111	92	83	93	138	85	99	107	77	94
100577365	184	42	41	31	9	54	11	37	33	46	31	52	37	15	53	80	16	22	15	172	44	15	146	35	16	44	22	29	23	46	60	12	36	30	19	30	30	30	52
725151	23	10	10	8	7	4	4	15	10	6	2	6	7	1	8	16	4	6	5	8	2	2	34	10	4	4	0	4	4	14	4	4	7	8	5	5	7	3	1
113219411	0	0	1	0	0	0	0	0	0	0	0	0	0	1	0	0	0	0	0	0	0	1	0	0	0	0	0	0	0	0	0	0	0	0	1	1	0	0	0
551157	3907	1539	5448	1989	1641	2635	1891	1802	2233	1462	1020	1966	2281	1788	1679	4366	1931	2897	1513	3438	1484	1606	5977	2357	1672	547	2112	2017	2291	3109	1198	2014	2768	2099	2527	1952	1917	1701	1230
410702	890	423	1077	455	387	608	411	425	458	398	278	489	508	367	385	887	405	596	376	791	410	381	1122	543	426	156	452	578	611	734	292	369	661	498	554	490	550	495	368
725281	11	7	11	8	2	14	7	6	11	8	1	5	6	14	7	18	5	7	6	19	10	6	14	12	7	8	5	21	12	23	6	8	16	14	19	8	7	13	13
725320	1380	691	1924	625	629	945	741	727	869	608	410	877	816	532	657	1652	899	1119	604	1351	573	552	2275	964	695	350	936	774	1004	1182	509	681	1031	760	1074	990	831	868	477
107963961	29	29	41	43	31	49	29	22	71	28	15	44	23	108	32	69	34	31	42	71	42	28	66	94	29	17	20	53	30	165	23	26	61	50	43	48	38	75	65
107966047	56	24	74	72	67	38	37	7	19	22	11	18	77	22	36	16	9	10	14	116	70	63	70	58	92	13	83	327	97	65	113	28	57	98	396	104	61	115	95
725386	20	25	36	18	10	45	39	6	26	18	13	24	82	15	30	3	9	6	5	97	58	51	9	57	44	9	72	97	147	77	58	27	88	142	45	107	17	58	43
100577260	714	407	555	176	90	430	298	127	285	165	78	263	407	205	449	297	169	282	265	1068	512	489	84	561	432	86	564	657	1309	785	409	178	792	988	433	772	533	853	411
725457	301	223	326	179	59	304	225	66	123	88	57	225	241	142	254	99	97	146	153	693	289	207	39	250	179	60	234	358	474	546	183	106	321	448	261	452	209	470	227
100577522	1298	984	381	361	213	430	81	196	190	171	146	150	196	250	388	602	126	130	226	642	491	106	532	225	218	413	448	533	387	665	537	152	565	511	727	488	264	350	1497
551356	190532	98390	255461	128756	58159	141704	83056	87956	101901	64242	68066	84550	79973	52420	80561	245238	83016	83455	70703	221936	152823	61216	328424	100358	74469	63587	53167	132424	110893	181075	88288	78911	167934	94524	167567	119873	91511	227228	68747
102655530	66	103	166	65	34	66	43	43	42	35	24	40	45	26	80	132	37	53	35	163	91	23	129	62	44	33	35	83	76	60	79	34	90	36	101	52	79	125	59
551280	1085	359	954	222	205	229	186	242	212	260	104	372	391	229	257	394	230	452	297	758	177	369	886	362	244	102	488	324	379	508	220	362	200	207	299	187	360	164	462
724904	104	25	177	49	25	27	55	44	81	32	26	89	40	33	18	82	35	81	52	130	27	24	80	58	31	13	57	48	44	84	67	45	38	27	85	24	64	30	62
100578281	1408	877	1887	774	631	1280	873	812	881	597	479	842	975	603	627	1469	841	1097	667	1387	652	694	1794	1065	754	287	848	983	1082	1049	573	718	1131	851	995	982	959	927	675
413018	2379	1636	3831	1277	1100	2376	1561	1521	1929	1098	872	1570	1663	1479	1168	3258	1634	2014	1325	2644	1248	1268	4235	1691	1501	884	1094	2048	1900	3334	1030	1370	2417	1689	2274	2508	1915	1941	1360
551111	370	321	467	297	147	277	282	312	366	252	149	236	307	216	230	405	286	285	195	440	222	197	642	330	219	113	399	326	311	477	168	207	254	319	252	370	352	265	239
551069	224	131	221	123	76	100	90	109	131	99	54	112	158	126	129	193	80	83	64	232	110	105	431	123	137	50	124	186	124	357	105	72	151	131	125	144	135	116	161
413099	1252	845	2032	779	648	1084	940	812	1114	685	507	1052	969	939	795	1723	1039	1096	808	1377	676	678	2328	1067	785	380	760	1176	1112	2218	567	728	1091	945	1084	1185	914	865	835
550996	296	183	412	240	152	231	166	184	256	185	114	190	201	179	172	472	220	286	195	281	177	159	316	244	190	68	203	177	243	287	143	193	246	220	246	227	213	240	146
414039	45	95	43	97	69	148	68	110	149	53	51	90	111	103	70	50	101	75	61	28	83	68	56	109	70	26	118	84	110	47	43	63	136	144	14	83	115	49	90
100578243	0	0	0	1	1	5	0	0	0	0	0	0	2	2	2	1	0	0	1	1	0	1	1	0	0	0	1	2	0	0	0	0	2	0	0	2	1	0	1
113218760	4	3	3	3	2	4	1	1	2	1	2	3	2	1	0	0	2	3	3	0	2	1	0	1	0	0	4	1	3	0	1	1	1	0	0	1	7	2	2
113219413	0	0	0	1	0	3	0	1	0	0	0	0	0	0	0	2	0	0	3	0	0	0	0	0	0	0	0	0	0	0	0	1	0	0	0	0	0	0	0
113219414	1	2	1	1	3	4	3	2	2	7	2	2	3	2	1	2	5	1	1	0	0	6	3	4	2	0	1	1	2	0	4	3	2	2	6	2	4	0	1
724496	206	160	278	207	115	187	176	160	233	148	99	192	170	127	142	280	162	212	164	188	145	95	287	232	129	48	197	178	210	205	127	123	190	171	186	150	167	179	126
724540	3873	1521	4046	1479	1235	1783	1108	1468	1825	1453	910	1600	2212	1206	1433	3329	1654	2482	1194	2307	1103	1517	2803	2074	1153	411	2347	1756	2061	1626	1001	1789	2246	1770	2436	1830	1532	1481	1433
113218757	1	8	4	7	10	9	7	6	6	11	16	18	10	4	12	3	5	8	11	0	9	10	2	17	6	0	12	9	14	2	7	0	2	3	0	12	15	9	12
725348	228	225	384	189	110	227	181	154	223	142	106	181	165	177	142	281	167	181	151	264	159	149	278	219	162	87	148	179	206	307	117	110	227	167	149	230	228	200	122
725387	3539	1522	10811	4029	1043	1404	8262	525	924	508	2739	655	732	4434	646	2017	1600	1014	661	1429	2357	718	1548	609	1066	364	1782	845	1418	1445	793	526	2926	618	1085	823	1042	2910	1583
725458	781	1623	951	580	590	860	512	542	619	840	334	179	785	667	965	278	614	287	138	863	338	815	1536	1622	419	196	1145	1204	1711	749	663	806	1017	661	600	865	937	602	653
410696	156	71	122	65	21	63	56	49	97	40	33	39	78	66	39	53	80	26	39	141	57	38	152	63	35	14	71	55	46	129	53	50	68	71	63	76	90	63	48
408579	459	195	451	198	162	256	170	166	219	159	120	147	189	237	256	215	166	126	94	399	237	152	1055	272	126	105	187	272	187	378	147	80	173	143	135	192	218	214	277
408578	921	325	1169	456	295	486	294	306	371	289	236	345	428	276	488	1097	420	696	261	854	230	318	1171	521	352	130	438	458	389	557	268	319	471	308	830	335	325	410	246
408577	8847	4584	16682	7354	5640	10283	8602	8019	8231	5959	4447	8905	8354	6624	4181	12990	7754	7223	6600	11124	6979	4821	23133	8562	4714	3007	4485	8552	10391	14853	7127	5948	7470	7944	7261	8485	7667	6686	6501
102655849	1049	554	1018	448	191	440	377	347	480	378	189	462	433	361	279	674	268	367	326	920	334	280	1590	408	204	184	391	453	331	591	286	272	307	505	301	388	517	400	385
551647	6071	2683	3443	3338	1065	2602	2159	1310	1824	1191	1230	2096	1664	1354	2622	2338	1346	724	1711	5902	4591	1788	5107	1807	1268	1955	513	2936	3469	3968	3948	1596	5808	3964	2556	3700	5168	5258	1911
107966043	20	15	8	27	9	9	19	4	5	3	9	10	5	14	14	9	7	2	4	41	24	6	28	5	7	12	1	7	6	16	10	8	26	21	17	14	30	21	12
551680	41	44	38	40	15	22	25	15	21	13	12	20	27	15	29	16	20	12	16	72	58	11	51	12	7	27	12	36	24	30	71	12	44	35	23	24	45	44	27
408576	2693	1404	2007	2052	701	1510	757	974	909	1108	604	916	987	828	1297	1955	828	503	647	3755	1301	394	2675	746	559	796	620	977	1134	1433	1418	730	1366	919	837	981	762	1239	723
551731	2445	1647	3048	1639	917	1922	1313	1353	1596	1054	734	1483	1331	1124	1302	2515	1264	1258	1123	2946	1288	875	3910	1796	1068	956	1020	1627	1788	2386	1061	944	1924	1343	1712	1863	1606	1793	1170
551762	1929	1147	3091	876	816	1387	1065	1088	1309	901	639	1206	1406	871	936	2420	1142	1720	1019	1842	852	830	2997	1408	959	364	1195	1296	1486	1730	734	849	1386	1220	1407	1350	1177	1156	900
100576169	2912	1995	4276	1638	1313	2371	2001	1867	2218	1593	1107	2082	2273	1590	1542	3333	2098	2371	1559	3348	1548	1409	5448	2362	1656	773	2023	2563	2631	3359	1540	1464	2463	2050	2187	2543	2251	2248	1715
410083	2131	1215	2750	1006	794	1309	1073	1008	1151	889	606	1120	1197	871	1087	2228	1109	1380	890	2005	899	796	2932	1295	963	535	1167	1366	1521	1983	878	894	1513	1268	1512	1499	1341	1115	1141
410687	67	16	141	66	12	13	90	24	38	7	63	8	16	45	110	7	40	22	12	182	49	34	10	38	17	21	199	14	28	53	31	9	36	64	42	59	41	45	21
413245	224	109	336	139	137	176	133	121	166	108	70	128	141	135	129	351	150	223	112	222	89	111	325	161	125	72	139	147	158	202	83	111	196	162	236	183	157	156	159
724332	593	519	1110	529	347	655	474	458	642	303	217	548	502	448	466	931	463	542	461	874	421	334	1001	589	396	156	492	538	525	984	351	377	719	544	572	738	567	399	532
551911	198	156	300	244	127	189	188	166	218	141	99	205	204	159	128	315	158	170	153	185	166	130	418	242	156	73	198	211	210	274	106	127	210	205	228	204	196	155	142
724413	370	237	418	216	136	274	162	183	259	131	87	195	248	163	177	371	181	220	150	273	180	158	378	223	203	68	243	247	180	294	126	150	247	219	245	186	184	187	169
724497	132	56	167	84	56	70	76	71	66	47	43	70	70	74	89	147	42	60	41	156	69	38	285	86	53	59	72	116	78	110	84	28	112	77	117	87	73	109	42
100578913	30	30	65	24	12	21	26	22	24	13	14	21	13	22	36	49	22	11	10	59	34	19	48	15	28	24	9	42	54	33	40	11	42	38	36	30	32	35	20
113218878	3	10	19	6	5	6	7	11	4	3	1	4	10	4	18	17	6	5	3	21	10	7	3	3	9	3	2	11	6	11	7	1	19	14	15	9	9	5	8
410690	827	803	971	567	426	771	573	593	655	486	347	631	822	498	496	911	595	614	552	800	474	527	1196	809	567	231	576	716	793	653	463	424	779	657	576	679	686	631	519
408580	426	281	604	326	177	270	231	214	303	176	125	223	303	217	227	447	226	261	215	383	288	202	571	382	261	118	373	278	343	675	259	189	359	274	494	395	302	319	291
410689	413	159	312	240	122	177	81	138	219	134	107	182	141	543	164	322	110	100	107	515	220	80	567	157	95	150	175	149	97	700	225	97	206	161	130	136	113	278	149
552096	11	5	11	17	5	7	7	10	9	8	10	1	7	5	23	16	10	7	1	27	7	8	13	23	7	13	80	6	8	17	13	6	13	23	6	23	9	14	6
410688	3035	1314	4221	1365	1010	1996	1456	1243	1720	1066	850	1503	1574	1292	1296	3676	1392	1768	1162	3083	1164	975	4519	1904	1074	697	1441	1586	1797	3205	1206	1104	2050	1773	2673	1909	1558	1846	1477
552141	679	483	755	429	304	505	421	436	444	330	253	554	483	343	397	778	384	379	350	720	362	334	971	512	387	194	312	481	602	445	309	307	582	504	448	522	578	468	351
552167	2439	1496	3036	1083	975	1384	1170	1199	1317	1000	691	1671	1310	1136	1407	2687	1355	1757	1005	2719	1052	1346	4613	2552	1231	424	1761	1866	2391	2677	1257	1125	2417	1592	2190	1439	1581	1337	1585
412601	2821	1445	4654	1305	1183	1990	1700	1624	1889	1523	932	2188	2323	1576	1084	3638	1728	2504	1310	2732	1092	1438	5508	2511	1364	548	1833	2152	2804	3016	1303	1430	2053	2088	2362	2166	1806	1564	1535
102656575	551	268	596	242	193	393	189	236	294	258	183	611	486	198	271	675	183	264	242	546	219	270	979	460	242	128	318	319	439	406	276	170	413	428	333	301	288	354	247
102656224	1420	903	1715	780	736	1068	850	878	857	787	518	798	1113	765	763	1497	857	814	723	1456	672	632	1967	1001	742	281	997	1007	995	1298	600	580	952	831	1039	820	918	778	670
724950	147	42	75	41	12	21	20	8	20	8	15	11	28	18	45	37	19	15	19	223	83	39	70	10	68	37	74	46	77	67	74	11	133	80	87	56	127	94	219
552251	136	123	232	56	92	534	250	49	139	141	66	65	202	194	309	183	146	39	52	365	299	18	357	67	133	223	121	117	105	112	340	34	347	142	54	83	186	175	123
409027	1290	816	2194	923	499	1048	854	811	968	750	522	942	1431	874	724	1462	739	624	507	1609	1049	556	2803	1333	646	657	870	892	1083	1761	1262	577	997	855	745	919	1019	970	571
411351	2121	1487	2984	1438	1038	2091	1610	1499	1666	1371	900	1591	1982	1478	1443	2605	1665	2308	1387	1814	1326	1332	2880	2206	1383	365	1826	1677	2129	1832	988	1303	2199	1667	1862	1694	1547	1685	1226
413895	2718	1906	3391	1561	1234	2075	1658	1690	2038	1199	1027	1787	1985	1376	1481	2999	1921	2442	1504	2456	1435	1446	3681	1989	1649	651	1585	2129	2355	2508	1179	1593	2204	2013	2109	2211	1909	2117	1506
552332	1060	871	1666	820	550	987	820	728	1020	637	393	798	846	800	619	1726	742	891	634	1337	672	619	1839	981	680	449	617	939	950	1846	649	606	1193	902	1076	1176	1105	882	821
102655663	36	25	22	32	13	15	15	13	18	12	15	17	14	7	26	77	22	13	21	48	19	14	46	19	22	14	8	35	26	23	19	16	60	29	19	25	40	24	11
409792	4981	2552	7164	4331	1828	4947	3348	4150	5618	2950	2468	3930	5343	1932	3511	8110	3618	2843	2674	6753	4445	4010	13486	5967	2901	2318	5148	5194	5901	7559	4496	2557	4330	5106	3670	4852	5038	3805	3084
413502	34	11	137	97	48	110	60	70	58	86	36	115	119	82	48	107	55	32	76	153	70	29	354	181	51	59	23	73	65	80	31	63	64	59	23	42	61	96	6
413501	230	73	253	166	94	244	58	132	83	95	47	91	141	77	218	144	98	58	52	461	141	45	344	246	114	124	183	120	138	212	169	88	123	133	168	144	89	182	43
413500	16	4	17	15	10	18	14	22	20	8	9	9	19	13	27	38	10	3	9	53	23	13	71	18	10	38	12	33	23	27	18	14	23	28	13	20	31	35	10
409937	174	43	131	173	29	65	21	54	43	42	19	33	69	31	62	76	49	30	21	215	61	23	96	60	34	78	127	86	38	73	88	49	57	52	68	57	29	139	52
409936	705	322	913	378	259	432	339	287	446	287	193	340	378	363	375	778	325	386	274	645	346	241	908	453	279	170	307	383	496	801	236	276	463	416	528	418	406	455	314
102653813	0	0	5	8	0	16	14	6	5	3	7	9	11	2	13	9	5	2	6	23	2	5	8	11	7	1	0	7	12	12	3	3	15	7	6	4	10	3	6
100578060	22	18	70	80	24	64	68	31	100	39	27	47	51	57	77	38	43	26	54	109	44	54	48	99	71	21	16	48	70	175	17	47	136	76	70	46	72	65	54
413499	1048	530	1246	545	367	736	588	535	803	380	264	488	567	413	482	981	554	761	418	1153	452	416	1288	692	511	217	650	721	586	718	258	546	776	633	1048	741	613	564	421
725534	891	536	937	649	358	621	521	607	762	454	307	650	688	418	475	916	588	782	372	671	498	478	899	765	531	129	847	778	758	670	323	531	634	833	880	697	715	737	436
411721	52	61	95	66	32	70	61	60	98	42	23	67	58	47	32	105	62	46	41	58	56	40	72	74	52	21	72	60	73	74	51	36	60	64	53	83	78	87	64
725609	2546	769	4291	842	1072	1655	1003	957	1192	888	574	1023	1091	1015	1077	3866	1213	2400	891	2101	744	990	3507	1466	1071	331	1026	1328	1298	2420	589	1167	2003	1400	3337	1398	894	1124	1047
411722	336	346	542	303	187	342	286	279	294	237	181	325	366	248	213	399	324	291	221	357	281	225	623	336	233	95	398	343	335	386	181	184	362	312	210	302	374	300	256
411723	2019	1699	3625	1514	1090	2030	1926	1780	2373	1329	891	1674	2243	1403	1515	2596	1978	1726	1277	2875	1478	1297	4472	2535	1561	606	2912	2171	2078	3147	1386	1118	2033	2182	1939	2202	1992	1817	1557
410686	1178	1239	1483	517	510	940	1417	630	784	551	364	683	525	1668	681	1115	392	478	300	1391	648	333	2405	823	330	479	693	605	677	2433	802	400	570	812	536	692	1619	898	771
104796168	0	0	0	1	0	0	0	0	0	0	0	0	0	0	0	0	0	0	0	0	0	0	0	0	0	0	1	0	0	0	0	0	0	0	0	0	0	0	0
410685	8	7	75	18	11	17	40	15	47	15	13	35	18	240	7	27	27	16	8	31	19	20	74	55	21	16	12	24	20	297	12	13	16	14	8	21	15	28	46
551357	12	4	7	19	0	6	3	0	7	0	6	2	1	6	20	8	4	1	1	11	10	1	6	4	2	7	16	9	7	10	10	4	5	11	8	14	6	6	11
410684	8	8	25	9	4	9	7	11	180	4	3	31	10	575	8	14	3	6	4	20	12	10	52	143	24	4	5	13	11	1022	10	10	10	25	15	3	23	11	125
410683	10432	5110	15738	3108	4618	7328	5792	5615	6148	5574	3603	9434	10950	7227	4403	10203	6418	8989	6585	8163	2558	6941	19468	10083	5738	1449	7216	7892	11278	8901	4519	5507	8216	9161	5912	5803	7851	4609	6084
551451	1997	1073	4089	786	913	1531	1366	1338	1527	1061	685	1542	1521	1295	875	3102	1331	2101	1131	2125	721	1073	3537	1777	1114	391	1563	1380	1647	2393	952	1139	1826	1760	1865	1567	1252	1104	1241
102654681	963	376	1273	383	519	822	604	495	473	506	313	655	860	613	410	883	668	687	513	734	334	599	1792	797	660	101	574	696	816	665	398	642	927	716	345	450	677	402	472
551494	584	255	694	458	363	517	285	293	422	350	222	380	283	201	247	658	245	353	279	508	306	173	919	421	288	109	290	358	417	445	259	277	542	310	375	420	267	490	239
725980	520	147	720	145	243	361	205	207	253	223	141	231	302	164	231	751	252	283	180	327	185	250	710	330	239	56	290	290	308	354	132	221	384	268	554	282	253	268	201
411700	38901	11089	11377	3361	3689	8970	4928	6080	12335	3411	10851	5988	3820	5592	15511	25456	18202	8574	7981	17247	2170	9178	11023	6193	14092	6389	2869	5080	8126	9864	3064	4500	21343	12827	12280	17076	5036	7763	2618
732512	2	9	1	12	3	16	7	9	19	8	13	5	11	5	6	1	8	6	6	0	25	4	4	12	15	2	8	7	7	2	10	2	15	22	0	11	11	15	6
100577704	641	280	552	322	129	391	188	270	307	181	206	269	332	213	296	653	189	157	222	661	357	133	864	326	210	163	147	290	320	438	305	166	365	322	238	361	279	368	258
100577074	2426	616	2640	665	564	1282	934	951	954	734	556	1086	1289	797	1031	2249	624	738	690	2228	866	414	3276	1485	599	510	393	1292	1518	1612	740	679	1114	1159	984	988	844	1017	779
102655034	129	88	138	60	53	129	83	125	108	53	39	104	110	81	80	152	78	104	61	113	65	70	147	94	73	40	52	116	108	78	61	49	127	137	91	83	105	94	47
551622	186	211	289	195	147	253	172	198	206	155	94	212	190	136	153	278	232	193	153	225	188	144	334	236	188	64	217	213	270	257	132	126	227	204	182	203	230	183	161
726034	539	363	625	347	193	443	278	278	406	247	172	283	308	238	261	511	276	336	236	483	274	248	557	316	329	175	379	381	366	400	251	261	450	369	274	404	321	367	269
726061	866	686	1659	474	605	905	713	568	730	659	365	737	826	600	601	1767	820	1081	695	1256	480	672	1699	783	692	202	768	812	878	1112	408	495	1062	838	866	669	650	613	604
410681	371	130	480	211	144	284	179	175	313	141	103	155	197	380	188	423	200	286	144	322	165	162	537	294	157	83	208	232	208	925	131	169	243	204	347	224	197	228	162
726148	67	14	33	24	8	9	13	18	16	7	13	15	26	19	25	35	5	2	15	81	43	7	44	18	15	27	14	16	12	66	16	14	22	21	20	27	36	44	15
107963988	82	25	62	30	21	24	17	43	42	24	11	20	23	17	46	143	17	34	22	115	46	19	87	22	40	30	28	28	21	61	30	23	47	23	66	41	36	37	39
408573	1494	952	1444	854	663	911	804	746	932	591	444	760	948	560	729	1539	779	928	539	1090	712	684	1919	942	778	299	1742	1025	957	1228	543	555	946	876	1123	936	896	700	710
408574	1019	565	1667	571	385	761	474	537	767	450	303	539	578	430	441	1209	539	791	468	1031	437	428	1480	709	450	239	574	603	690	991	394	460	751	677	816	681	597	660	541
551791	516	283	507	274	227	372	225	206	310	230	128	255	269	146	212	518	276	293	211	358	218	214	506	356	260	116	245	323	315	334	154	215	433	343	310	284	365	288	184
408575	234	99	377	120	95	179	105	87	133	108	76	135	109	80	99	219	111	122	90	202	81	78	371	157	78	58	81	132	124	231	54	87	148	122	165	159	115	101	106
412777	106	35	251	42	32	59	50	20	108	20	19	63	22	406	32	143	91	33	23	181	91	60	133	38	28	40	9	54	28	380	42	10	129	78	48	30	78	117	159
412778	1168	338	565	395	208	469	232	282	434	377	205	258	333	489	458	728	314	158	208	1360	751	352	1300	215	278	800	42	548	340	772	425	253	734	469	379	490	719	598	467
726349	8682	3809	9477	3437	2474	5226	3977	3384	4924	3471	2456	4413	5067	3529	4098	8559	4696	4060	3059	9294	3096	3244	11494	5752	2879	2450	5673	4845	5050	6900	3803	3557	5595	4627	6192	5255	4438	5401	3368
413574	550	397	710	335	137	353	405	364	411	236	176	388	472	330	293	558	422	312	267	789	351	203	768	367	230	259	650	406	375	500	366	210	356	426	395	323	549	502	326
413575	207	534	2954	1675	122	156	2344	1505	3559	796	494	1195	2923	1275	736	156	3030	346	93	1460	1378	502	738	457	307	810	5929	1638	307	328	327	129	617	3457	218	150	3390	1508	1085
413576	19	283	4	611	2	1	341	788	1902	495	1	2	1507	19	260	16	1078	141	25	229	597	134	241	238	128	334	2506	931	13	78	62	76	4	1497	156	131	1736	422	133
100578467	114	83	49	50	13	26	34	33	173	29	19	38	30	406	26	55	20	21	32	87	56	16	151	139	39	18	16	81	29	740	104	38	40	31	72	34	66	41	177
102656513	6	2	0	3	0	0	0	0	0	0	1	0	1	1	0	0	1	0	0	2	3	1	0	0	3	0	0	1	1	0	0	1	0	0	1	0	1	1	2
413577	247	130	187	92	52	65	75	62	108	69	39	77	52	62	64	198	72	48	44	292	131	46	166	81	82	83	30	135	77	136	169	71	95	109	161	102	71	114	121
412407	621	506	917	577	422	754	496	604	590	504	320	532	648	410	483	882	499	584	572	643	474	363	827	682	428	166	590	596	651	662	359	415	611	587	513	692	626	492	418
552128	1125	801	1235	723	497	794	568	582	773	457	371	694	759	466	561	950	609	846	620	974	559	555	1258	865	629	239	852	756	816	778	467	533	866	589	667	860	694	637	490
552153	149	243	299	245	173	256	250	236	243	193	112	211	296	176	220	381	289	294	210	232	175	189	338	260	237	65	278	298	238	232	119	233	288	277	183	217	278	289	163
726562	1273	844	1738	865	557	1036	836	744	1076	650	495	879	1033	783	693	1386	967	944	675	1411	683	623	2200	1146	742	344	803	947	1001	1517	603	628	1222	981	885	1185	992	953	725
113218663	1	19	8	22	18	26	23	18	42	25	14	32	33	17	16	14	30	13	24	6	7	24	9	32	36	3	9	20	41	4	10	14	42	40	2	22	32	18	18
732503	44	70	151	150	122	171	161	133	69	178	107	246	282	165	136	139	131	248	169	83	88	88	111	313	161	11	97	244	324	34	108	64	111	132	41	55	100	118	151
726591	4958	2404	7799	3840	3699	4824	3479	3121	4212	3543	2225	4149	6023	3162	3485	7082	4253	5638	2882	4923	1575	2969	8840	5609	3586	645	3427	4752	6756	3913	2002	2680	4274	3969	3817	3890	3329	2749	2951
113218556	1720	982	3027	953	970	1869	1216	970	1362	933	709	1133	1066	1082	901	2536	1087	1548	910	1714	892	1023	3006	1672	930	329	1237	1113	1398	2850	712	1054	1542	1482	1593	1499	996	1054	1049
414042	1143	920	1586	812	423	849	653	685	704	424	349	560	703	623	631	1263	611	754	583	1165	611	588	1352	747	635	305	857	751	790	1344	518	467	859	729	894	912	646	587	507
726647	473	501	853	689	368	722	586	562	598	478	287	629	543	486	461	679	582	578	490	630	504	360	806	702	520	223	490	537	581	371	415	384	757	607	425	549	513	578	364
100576242	191	143	390	253	195	255	241	145	237	168	158	253	152	189	165	342	198	302	182	242	165	169	409	231	170	56	123	193	269	393	133	131	382	205	294	271	233	226	119
726708	466	454	485	429	229	530	344	391	495	341	242	380	481	321	374	628	383	398	340	425	334	244	645	459	372	152	417	412	434	477	273	269	470	422	334	431	481	388	362
551725	3852	2311	5322	1700	1495	2781	2187	1851	2424	1422	1199	2162	2300	1848	1654	4203	2106	2963	1542	3538	1619	1780	5758	2473	1775	778	2147	2461	2439	3790	1233	1752	2913	2093	3321	2904	2069	2241	1731
409225	1085	593	2115	605	535	1004	738	731	963	643	451	712	885	590	529	1498	701	1092	602	1049	547	588	1721	906	626	280	845	815	927	1216	509	561	994	969	1230	1091	936	584	797
409226	891	620	1528	668	455	923	629	619	829	502	365	609	716	613	582	1347	696	764	548	1058	592	458	1683	806	528	257	684	767	809	1175	453	551	918	712	873	895	691	697	660
551637	713	558	1152	585	380	765	521	547	684	382	313	576	680	517	448	1147	636	719	514	898	554	444	1344	665	517	287	542	692	658	901	448	465	799	641	792	827	652	761	462
107966053	14	10	29	9	8	74	9	7	4	21	7	1	10	18	17	25	10	50	4	18	8	14	19	13	11	11	8	9	25	8	16	2	26	4	11	14	9	11	6
107966054	124	381	142	320	338	544	380	276	312	419	266	356	519	353	409	200	450	697	320	121	294	334	173	517	527	58	449	423	739	80	234	273	560	381	81	255	375	286	399
725976	1123	558	1749	576	474	846	538	526	850	466	316	507	413	701	540	1247	489	929	337	983	443	458	1032	770	350	206	700	582	696	1985	454	532	776	566	1168	834	351	636	588
412412	1160	835	1508	748	607	1072	817	705	923	662	419	910	870	683	666	1465	724	870	681	1251	733	578	1460	1006	716	331	855	862	965	1439	591	573	1086	974	943	855	799	907	710
726766	1599	1616	2269	2175	1181	2529	1624	1744	1897	1421	1007	1582	1858	1401	1531	1903	1887	2493	1563	1791	1413	3718	2399	2127	1888	897	1557	2026	2035	2988	1014	1449	2688	1956	1456	2649	2315	1939	1490
726777	545	448	447	209	309	651	292	440	331	349	268	355	549	302	422	557	427	496	391	417	305	482	757	553	411	119	479	622	306	523	193	290	588	471	260	313	454	392	304
113219410	175	592	224	418	259	647	412	498	460	382	291	474	730	424	471	336	512	560	494	200	416	348	189	574	548	90	440	546	544	129	298	301	634	596	102	310	595	416	404
102656360	422	558	376	445	243	570	362	357	460	245	244	362	367	375	324	444	470	419	297	367	327	294	466	433	427	118	315	532	481	345	258	258	513	395	217	519	450	458	345
551665	745	474	1026	508	369	694	482	393	511	395	264	546	524	317	425	924	504	644	426	640	406	396	980	672	498	145	542	510	720	685	316	446	677	508	611	684	580	450	387
725572	245	330	307	185	143	254	175	203	195	165	124	196	336	190	185	286	234	182	209	227	208	207	370	249	224	62	232	250	205	166	123	109	228	243	138	155	187	203	172
551633	955	724	970	745	464	860	667	588	897	554	405	702	733	480	583	808	659	607	498	801	578	498	1439	773	579	261	840	636	812	953	424	372	907	675	340	876	613	488	592
551606	298	247	446	241	200	260	244	199	241	193	135	272	253	241	168	489	305	429	247	255	218	250	403	304	236	62	273	249	317	259	134	236	369	261	304	225	245	271	195
412449	54	80	111	126	73	120	145	132	143	107	71	91	144	102	107	99	124	110	110	77	97	79	121	150	120	24	139	125	135	133	81	64	131	129	84	118	153	106	86
100578271	557	911	751	686	560	1221	813	801	946	690	430	839	767	778	678	1052	817	774	683	725	677	518	1009	949	761	256	739	854	954	1006	543	586	1156	915	390	954	968	820	759
412362	562	446	1025	498	402	760	497	490	524	362	304	499	527	463	346	767	420	600	433	545	399	416	910	653	480	133	489	493	596	624	314	379	665	455	579	653	541	398	307
412361	65	98	80	95	50	68	61	72	92	52	38	47	100	58	62	100	81	64	49	71	64	73	70	101	71	24	81	97	106	73	42	47	83	78	73	94	93	71	52
727229	543	468	909	462	334	588	447	421	488	379	269	556	453	404	367	749	464	469	422	675	377	449	1076	611	380	192	446	602	570	882	282	343	600	497	625	646	529	505	309
100578205	409	390	532	329	282	504	373	347	382	299	222	435	464	388	312	467	397	458	366	282	256	308	537	524	376	99	337	535	581	386	209	326	452	393	249	371	453	349	323
410678	451	328	405	350	203	430	291	251	296	258	215	248	344	220	299	330	325	303	243	293	246	257	341	343	300	107	420	341	382	216	223	248	383	272	195	325	313	298	221
724145	18	13	21	18	6	25	14	17	11	20	6	12	20	11	20	32	6	15	13	10	23	15	17	23	8	6	10	11	16	14	16	11	26	12	19	20	10	15	7
724195	1348	1470	438	1073	228	650	572	300	544	477	402	3173	550	269	963	802	399	184	705	1739	849	1269	1178	401	1438	1284	288	1128	1352	1824	1126	468	2084	1874	542	1666	2738	1189	2472
107965369	35	16	8	7	2	14	7	4	7	9	4	9	9	6	12	8	7	2	9	22	20	5	8	5	8	13	11	9	15	14	10	2	14	15	6	14	9	25	8
102655531	46	20	24	45	8	5	27	10	26	4	17	14	5	11	21	13	14	5	7	70	36	2	19	17	18	27	15	14	32	28	36	4	17	17	24	29	29	54	13
551158	582	449	733	401	375	566	447	484	592	384	259	563	570	359	470	962	546	742	410	595	391	473	776	565	510	100	603	425	600	419	294	399	734	559	503	575	597	360	531
551207	994	562	1627	642	557	999	701	603	944	546	321	683	680	670	545	1343	659	896	462	1118	479	467	1649	904	549	291	640	754	828	1714	418	609	1011	751	1196	919	683	796	575
100576938	68	96	100	114	62	141	107	93	127	72	55	115	120	73	97	112	123	89	99	82	97	90	85	137	117	40	79	102	126	86	72	87	141	146	53	104	126	109	72
551281	330	386	411	420	218	412	319	350	421	280	188	362	342	233	312	381	368	390	298	334	337	277	377	398	306	117	325	330	373	262	239	249	338	371	253	368	326	353	259
412262	925	623	1023	482	366	698	566	539	778	433	297	533	568	464	540	1036	512	651	406	921	428	414	1148	643	565	294	565	598	657	952	410	400	833	644	579	742	608	620	468
551358	817	877	1045	698	647	1142	883	831	859	708	410	798	835	582	814	918	891	1379	732	728	715	723	1092	1035	846	222	1119	896	1174	603	624	773	1070	976	563	954	947	751	699
412406	1980	1277	2868	1245	828	1717	1323	1077	1540	1041	661	1357	1455	1199	1189	2246	1345	1511	990	2157	1176	885	3574	1590	1107	480	1046	1685	1802	2654	945	984	1774	1480	1513	1695	1441	1662	1201
551418	7095	3007	8252	3325	2659	3825	2753	2827	4097	2903	2040	3108	3871	2406	2847	7466	3822	3940	2456	4839	2496	2940	6607	3989	3246	1271	4502	3410	3115	4276	2064	2803	3923	4161	3308	3891	3803	2478	2753
551452	172	99	322	118	77	177	109	112	161	111	48	141	138	113	109	276	96	140	95	170	85	79	254	158	76	50	115	140	175	218	98	116	137	129	177	158	91	113	103
551472	1070	631	1111	649	442	860	599	550	747	472	355	594	661	497	554	940	690	846	523	817	493	547	1238	722	583	236	680	791	761	839	394	585	972	762	743	915	813	701	545
724638	21	34	62	35	22	56	38	17	21	19	18	27	47	55	36	46	34	42	19	27	28	21	36	39	41	12	26	38	30	32	14	18	35	50	29	15	28	26	13
413968	22167	11071	25284	11494	5905	13145	9749	8922	12214	7425	6321	11330	11044	8428	9159	23924	8496	9902	8332	25337	11535	6515	31930	11649	7540	7379	7643	11951	11987	17684	9434	8327	15146	10553	14836	12993	10512	19021	8912
408572	3224	2159	3163	2253	1072	2071	2088	2574	3657	1573	857	1102	2804	1144	2515	3166	2740	2186	888	4131	2045	1794	6337	2840	2198	789	4817	2244	1971	2738	1593	1687	1681	3438	3146	2738	2149	1917	1733
107966061	459	319	396	373	141	273	282	286	454	197	184	236	328	123	357	385	352	191	194	951	384	120	602	264	187	191	391	335	249	249	259	154	216	253	184	319	256	503	191
551584	139	165	238	149	137	206	140	139	176	132	77	148	188	141	140	207	175	161	151	164	144	119	274	168	166	54	145	181	143	154	92	101	204	161	127	168	154	139	149
100577992	73	83	97	75	34	89	65	73	80	38	37	53	75	63	74	71	56	57	64	90	42	44	83	75	59	12	64	51	84	41	36	29	80	64	40	44	65	65	51
410676	1156	733	1295	887	752	964	709	683	1022	754	461	940	810	608	912	843	659	1402	658	821	710	800	866	1133	825	278	1170	776	1012	644	541	899	1243	938	867	1077	702	863	690
725042	1041	368	709	319	221	381	301	357	471	270	178	298	364	252	356	540	252	389	273	578	295	257	757	374	252	192	374	394	320	584	257	244	455	404	397	434	259	354	361
410675	2388	1529	3236	1385	1204	1830	1768	1667	1845	1339	830	1680	2017	1317	1559	2762	1525	1831	1215	2196	1229	1245	3572	1950	1211	592	1539	1805	1974	1853	1108	1529	2069	1783	1539	1914	1734	1572	1417
725079	832	451	1259	565	416	683	615	555	767	432	253	576	548	539	476	1049	485	645	441	843	424	396	1303	685	428	213	406	651	709	1026	362	482	823	590	777	661	604	628	468
100576454	457	183	228	235	109	196	75	178	230	191	112	258	171	118	177	235	92	82	167	385	159	54	369	167	94	154	100	118	104	126	240	100	220	147	41	163	135	211	66
410674	975	781	2037	598	723	1362	1440	1017	980	835	493	1170	1563	1239	567	1232	681	1035	661	1035	581	569	2932	1345	484	340	1108	930	1243	1475	757	727	911	1161	899	988	1934	703	824
113219189	23	38	83	27	10	29	40	31	32	22	22	26	31	16	7	47	13	18	14	42	25	13	75	27	10	12	55	29	21	36	25	8	18	26	25	25	51	27	19
410673	246	143	178	127	76	158	119	97	91	95	67	96	113	89	130	191	114	69	98	170	101	97	199	133	127	50	126	145	224	147	82	82	167	147	133	177	136	144	119
725239	1343	273	271	292	105	201	191	83	62	97	96	99	144	79	337	320	198	48	189	470	227	528	155	136	376	127	215	645	1112	1115	86	107	666	556	1013	714	374	261	359
410672	545	257	800	282	224	391	286	261	393	212	165	295	332	263	316	764	294	365	223	601	233	221	856	362	260	132	366	330	367	642	199	276	451	348	667	379	285	311	367
410671	1881	768	2370	967	526	961	1099	665	763	615	612	794	1083	841	871	1479	732	902	625	2285	755	605	1490	992	748	552	707	1231	1347	2120	697	649	1371	1122	1019	1118	883	1099	661
102653709	15	17	22	16	3	19	6	8	8	10	7	12	15	7	13	21	3	8	8	26	13	6	6	7	8	11	4	14	8	13	8	1	3	7	8	9	17	7	11
551893	1084	647	1201	622	412	648	528	567	736	462	290	610	623	548	509	1248	659	744	470	972	434	476	1439	704	476	174	743	711	718	1329	384	464	830	685	702	661	527	553	580
551912	617	290	789	327	242	427	276	264	378	243	150	296	303	305	319	617	299	395	233	492	242	249	616	314	285	137	224	329	358	473	148	261	501	348	432	400	308	316	201
725459	172	139	300	144	100	195	154	123	145	114	69	155	218	89	140	254	134	132	144	168	143	107	350	181	162	59	130	190	157	188	81	88	207	163	156	169	168	150	93
100576258	1552	835	1713	511	548	850	764	817	1212	698	419	821	1105	506	887	1390	1011	1502	626	1302	553	670	1755	1436	770	168	1724	1025	977	1301	751	617	846	1320	1482	1126	918	735	764
107965063	132	59	124	60	44	98	73	63	68	70	38	89	76	40	56	73	83	73	32	118	57	62	173	96	65	22	144	94	64	92	93	24	93	106	85	124	82	73	63
410669	32	16	55	13	9	30	32	39	56	12	42	16	35	79	19	20	18	16	12	28	17	18	79	54	36	11	61	33	21	261	32	9	17	50	37	63	53	30	55
412734	470	355	449	333	158	436	254	235	300	245	138	300	349	158	344	309	283	299	261	421	475	307	401	325	350	153	361	480	455	366	307	205	490	462	355	425	444	479	643
552014	1125	890	1850	955	701	1139	946	777	1009	747	490	886	1023	663	768	1532	883	1034	813	1259	675	704	1760	1270	815	199	1110	896	1076	1004	551	637	1097	988	996	992	976	731	663
725684	579	329	1016	388	266	514	332	354	437	284	202	417	515	192	379	652	326	437	269	532	277	320	710	414	277	124	458	418	487	334	268	281	394	433	453	427	388	384	399
408570	610	259	498	362	351	441	540	191	287	256	174	263	380	211	357	515	242	133	163	868	368	132	970	277	195	233	516	304	386	340	361	148	418	248	153	252	402	320	284
102656598	88	27	21	20	6	27	15	10	13	12	11	27	19	7	54	23	6	2	8	99	53	11	55	9	11	23	16	16	21	22	54	8	29	22	11	13	21	54	23
725748	395	97	359	143	116	177	135	108	140	112	64	174	144	116	144	301	163	243	130	295	95	131	422	178	118	38	137	136	199	178	79	118	171	153	239	168	159	142	93
552142	1326	549	1623	708	463	1191	1133	974	1230	686	588	1223	1229	1009	716	1186	1105	605	746	1960	743	603	2565	1218	643	623	1265	1320	1238	1601	795	707	874	1050	780	1141	1157	954	490
100578882	8653	3751	9472	2176	2082	2908	4828	1665	2036	1855	1872	2411	3729	3987	6002	5781	6400	1810	2019	13537	2504	4629	4343	3538	4640	567	4178	5739	8442	6057	2540	4008	6211	6063	7636	6846	4705	2040	7267
408569	803	538	1222	413	372	589	468	479	528	399	300	536	630	520	470	989	534	667	439	779	414	444	1125	657	450	180	564	577	655	850	358	416	616	666	619	488	506	514	447
100578855	0	0	1	0	0	0	1	0	0	0	0	0	0	3	0	0	0	0	0	0	0	0	0	0	1	0	0	0	0	1	1	0	0	0	0	0	0	0	1
100577689	189	134	246	154	90	182	136	114	139	97	71	125	142	131	106	199	128	190	120	162	118	112	230	141	118	45	98	142	170	210	104	132	150	113	161	144	127	147	100
411927	980	675	931	642	445	778	566	674	606	513	445	698	728	495	472	912	652	670	522	595	546	494	896	760	660	189	607	751	690	796	381	458	737	654	530	717	776	535	575
725947	58	81	105	60	38	98	70	76	78	56	30	77	79	54	47	93	73	89	72	66	58	48	83	85	70	18	85	79	83	50	17	30	65	65	54	69	82	72	40
725981	536	364	790	326	259	467	309	332	329	284	147	401	316	327	302	724	305	523	288	588	230	270	764	423	360	105	325	430	405	420	243	267	560	442	593	400	289	364	302
113219119	954	450	1114	508	430	769	497	410	512	387	236	476	467	358	538	1078	490	730	374	696	414	468	1021	559	589	146	405	530	616	688	307	498	865	544	969	697	482	538	454
551837	1772	1520	1818	1497	1217	5068	853	1135	1450	1606	698	1445	1421	1326	1701	2354	1314	1286	1007	1247	1089	701	2420	1004	986	1057	264	1129	1602	1453	786	1075	2649	1067	638	1492	1833	1454	747
113218850	1846	1128	2477	990	1005	1389	1175	1017	1236	1108	633	1284	1239	1070	1118	2099	1082	1359	928	1536	876	1027	2367	1421	1158	359	1014	1294	1502	1543	740	1012	1631	1291	1366	1303	1194	1071	1191
100577648	882	674	1206	574	435	851	515	700	742	521	339	637	599	593	643	957	644	852	546	622	458	509	864	765	631	235	611	657	735	859	283	560	791	736	684	700	629	598	473
724146	0	3	1	3	0	3	1	1	2	2	2	1	5	4	2	0	0	1	3	6	1	2	3	3	0	2	4	2	0	6	2	2	1	2	2	2	3	2	1
724196	20	7	21	17	6	14	7	5	8	5	9	3	2	28	18	20	6	1	7	40	16	7	26	13	16	7	4	9	14	45	12	7	8	8	19	8	15	17	7
724239	858	58	484	231	57	56	120	79	49	52	106	66	133	60	40	107	78	93	40	88	55	18	109	44	48	16	112	74	76	48	36	43	85	47	59	43	63	82	57
724282	707	366	551	547	236	499	284	394	554	357	290	397	528	253	529	807	362	178	348	980	542	233	1538	481	383	305	197	441	376	676	875	274	620	370	407	409	489	525	282
408568	520	441	1076	523	358	655	519	496	578	454	269	528	611	362	461	766	483	508	402	773	445	370	1088	578	472	192	533	628	602	547	296	351	526	571	487	618	589	533	301
100578551	678	393	1012	341	502	1011	561	523	452	629	351	618	1101	486	752	916	711	1039	600	498	523	577	722	679	627	79	548	707	827	366	299	494	725	836	481	316	788	547	441
100577533	87	104	130	119	78	142	105	116	108	101	63	138	139	87	107	210	98	112	108	104	98	75	149	146	114	18	106	135	126	105	57	66	169	109	102	126	135	116	95
551386	1100	942	1647	837	534	1102	756	809	1011	686	490	736	843	680	717	1565	818	935	669	1198	774	610	1879	1086	701	308	1178	856	990	1677	548	522	1032	872	999	1153	746	761	725
107965508	208	242	282	265	218	416	269	240	330	276	131	299	311	238	225	253	276	411	274	221	265	229	293	343	261	74	326	285	404	117	201	270	410	302	176	333	293	250	174
551419	185	208	231	178	75	161	134	146	166	103	83	127	212	118	150	168	160	94	109	173	173	99	178	152	142	90	189	159	140	128	115	94	166	165	92	178	199	139	102
412015	257	400	341	348	348	623	488	377	399	483	281	494	615	451	412	355	601	821	374	214	382	452	234	502	521	55	496	470	499	187	203	413	555	478	234	431	469	377	414
409313	1807	1347	2854	1300	830	1559	1197	1275	1356	890	637	1149	1263	992	1059	2431	1205	1862	922	1684	914	1103	2442	1585	968	311	1427	1194	1492	1506	782	859	1481	1099	1682	1564	1169	1117	797
409312	872	583	1318	469	351	781	543	506	730	407	295	523	539	491	483	1101	556	763	492	976	552	414	1391	698	540	285	562	683	758	1175	388	448	821	709	836	793	586	662	564
100577501	499	374	626	351	236	518	419	348	466	211	220	357	366	577	355	588	397	371	314	520	272	311	766	512	339	154	299	434	465	1090	193	293	463	420	456	540	456	408	376
551559	245	317	386	253	138	274	313	295	278	226	127	241	325	227	242	257	339	229	195	421	283	244	440	322	261	115	320	314	267	278	175	174	279	305	222	287	321	244	225
551585	51	87	59	113	50	90	65	86	67	65	44	76	67	53	85	51	63	67	57	29	71	48	55	82	69	31	46	86	92	43	59	63	98	67	23	99	82	88	49
550724	1852	1231	2472	849	850	1651	1376	1286	1469	976	716	1375	1597	1252	1123	2084	1317	1552	1010	1629	1021	937	2751	1356	1060	385	1232	1411	1761	2149	731	1027	1611	1304	1366	1440	1458	1316	950
412240	465	320	689	376	196	361	335	282	575	319	230	367	327	315	242	430	350	340	274	424	296	254	621	517	311	140	361	273	272	585	178	338	339	354	308	305	403	328	238
413118	1072	948	1498	879	610	1145	940	883	1033	698	446	944	910	690	709	1707	976	992	848	1295	761	753	1895	1147	808	306	819	1078	1148	1205	639	679	1370	949	1045	1235	1087	1056	742
409062	1970	786	2969	911	803	1528	934	886	1194	771	513	925	963	826	902	2723	1052	1717	850	1713	689	920	2450	1391	884	275	1176	1087	1229	1765	604	1006	1632	1162	1803	1318	1128	998	816
410662	59	87	169	206	82	110	133	95	245	66	40	96	103	1053	100	175	77	57	60	229	149	69	235	229	101	51	175	144	208	1260	170	46	109	133	156	129	167	187	283
102654353	3869	3241	5583	3389	1877	3932	4900	3258	6417	3247	2324	2676	5008	1738	3268	6182	3954	2804	2806	7727	3021	2595	13343	6493	3278	2218	4581	3658	2928	5022	6161	1989	4840	5081	3791	5923	4674	4057	2670
725106	79	19	288	58	122	49	39	31	59	101	29	41	57	47	34	202	40	29	29	52	22	19	524	447	38	6	46	19	45	82	19	24	23	52	28	33	34	47	25
410791	4863	4226	6364	6214	3785	8891	8556	9282	14447	4686	2252	3240	9154	3975	5419	9056	7534	5150	3710	10156	6808	3816	15439	10026	5006	1491	10803	10959	4940	12675	5927	6462	4171	11906	10598	8276	8366	8704	6426
551792	92	153	196	149	121	126	56	89	128	125	57	80	127	41	64	173	48	67	99	250	294	30	210	176	101	30	128	68	150	103	124	60	165	79	262	80	121	266	119
113218960	19	12	28	9	11	7	8	6	17	3	17	6	9	14	23	12	2	8	6	44	15	7	16	2	8	4	49	9	16	6	12	5	8	10	9	8	8	24	6
725273	474	48	51	215	42	21	23	15	39	26	94	16	39	13	26	11	81	15	7	96	88	38	53	41	47	37	125	355	86	36	39	21	31	32	25	39	59	53	20
100576662	1	0	0	0	25	18	0	2	2	4	2	1	2	0	0	10	0	1	2	1	0	2	0	2	4	0	0	1	3	0	2	0	1	6	0	0	2	2	2
100577043	1	0	1	0	0	0	2	0	0	0	0	1	1	0	0	0	0	0	0	0	1	0	1	1	0	0	0	0	0	0	1	1	0	1	0	3	0	1	1
725283	1	1	2	0	1	3	3	3	3	2	12	0	2	3	7	3	1	5	1	0	0	3	1	2	0	3	2	1	1	1	2	3	1	4	0	5	9	1	0
107966045	34	12	24	24	25	19	4	22	13	10	17	15	12	10	13	19	16	23	6	17	14	12	29	27	6	16	19	12	24	28	15	7	5	25	11	13	17	14	19
550901	367	261	623	294	151	350	336	243	371	283	156	322	391	281	244	730	290	395	282	503	299	287	870	302	218	100	394	378	306	524	232	287	387	285	569	353	396	284	303
551868	53	54	111	55	27	75	50	46	93	39	23	45	39	48	29	72	29	33	29	61	38	31	97	68	40	32	25	43	51	179	21	17	49	51	40	68	25	49	51
551894	715	936	1116	840	406	804	745	763	1003	489	440	896	1094	495	566	914	790	640	653	715	571	533	1494	1037	596	222	1261	854	883	934	560	472	678	829	638	916	914	797	782
725415	67	56	789	100	138	445	188	238	164	78	78	356	181	187	53	149	200	102	117	207	92	339	249	257	153	35	247	192	224	266	85	93	222	300	354	277	249	109	353
551941	6628	3745	10573	4977	3521	8746	5682	6600	7965	5361	4044	7477	8968	4366	2942	7024	6596	4312	4002	6241	4590	3588	15555	7512	3394	1984	4910	5041	8426	7750	7348	3950	4828	8441	4308	6326	5776	4611	5540
100576447	157	40	116	35	33	70	64	74	110	46	34	66	100	70	25	37	54	31	25	33	49	31	88	40	18	15	91	70	118	37	30	22	43	58	45	27	90	24	31
408646	61	66	112	27	16	110	67	25	44	12	20	53	44	35	29	30	37	13	18	94	49	28	81	26	26	43	36	32	42	25	49	19	36	79	35	80	42	46	24
725651	61	38	52	26	14	24	30	5	29	15	25	29	49	50	66	13	14	4	7	46	51	20	49	16	37	23	29	30	51	84	33	10	31	45	18	17	57	42	23
102653777	13	9	4	6	5	11	16	2	8	6	4	2	4	12	14	9	2	2	1	10	13	4	10	7	7	6	9	9	9	20	7	2	7	8	7	4	21	13	13
102653941	2	5	11	9	0	0	2	2	5	1	3	9	3	12	8	3	8	3	4	4	1	2	3	1	2	1	0	4	3	10	2	5	1	13	0	12	7	2	4
102653800	1067	319	820	334	201	293	122	201	401	325	184	290	212	142	271	419	116	121	149	761	410	75	584	149	166	333	221	180	121	220	254	130	266	214	81	282	160	396	98
408645	147	70	130	66	54	61	89	77	97	72	36	90	58	71	48	127	27	30	43	173	66	30	292	71	29	50	49	52	54	140	103	29	53	56	68	51	122	97	54
410788	314	166	228	88	82	80	63	39	99	89	80	109	72	108	90	128	65	38	50	229	102	39	220	63	28	112	71	30	29	197	106	63	75	64	16	63	51	163	73
107963993	2	2	2	5	22	1	2	52	6	3	0	15	3	11	0	11	8	9	5	0	0	0	180	4	3	0	4	0	4	22	1	1	0	0	0	1	2	0	3
101664701	0	2	6	1	1	2	5	1	0	0	0	3	0	42	0	0	0	0	0	0	0	0	6	0	0	0	0	1	0	84	0	0	0	0	0	0	2	1	4
724197	8	0	10	2	2	7	3	3	5	3	2	5	5	6	2	8	9	10	2	13	2	2	11	1	1	0	3	4	3	7	2	2	8	4	3	3	6	4	4
724283	451	197	621	250	180	356	225	253	349	188	150	305	294	229	192	448	292	308	229	389	221	135	693	315	202	93	296	291	288	408	198	175	234	225	281	300	259	288	157
410785	3415	1896	4129	2032	1075	2453	2439	2371	3375	1841	1346	2149	3055	1866	1751	3063	2236	1590	1482	4392	1843	1797	7245	2958	1544	1594	2783	2656	2253	4330	2432	1710	2019	3486	2216	2759	2416	2034	1721
113218729	716	337	545	324	169	464	303	379	310	230	200	368	385	166	321	465	256	184	228	1017	501	152	762	333	172	296	400	355	315	431	704	181	343	431	323	377	360	716	267
100576697	874	422	497	377	137	470	298	317	368	237	221	397	443	360	404	526	299	159	266	938	424	179	806	460	291	331	435	359	322	785	606	179	439	491	380	429	359	728	306
410784	442	394	638	364	219	417	335	286	403	264	191	428	347	306	366	572	341	465	332	549	258	320	563	408	319	121	275	345	521	328	171	261	491	416	343	434	351	371	258
724415	831	529	848	550	355	544	470	517	687	373	328	646	565	405	480	1182	563	639	527	611	489	442	1593	786	570	220	482	778	711	704	356	437	576	652	627	689	582	547	447
408643	7775	9343	14040	4617	3256	8581	4058	7016	9002	4348	3630	4228	8536	2263	8112	9720	5820	4703	5028	12285	7372	3777	25324	7077	4217	4368	13255	8065	15080	10235	11111	6560	6966	7903	6440	8724	7088	7250	8135
102655181	106	282	140	43	40	155	80	112	88	50	32	106	111	41	161	272	82	55	63	289	195	67	403	88	44	66	205	36	308	153	111	40	93	70	44	163	88	36	102
410782	1058	712	1881	804	548	881	764	700	1005	552	394	746	748	653	698	1634	778	920	517	1612	642	497	1901	1002	612	318	847	824	872	1398	550	528	872	930	1293	967	788	892	602
409126	5765	3314	8177	3321	2603	5127	3194	3447	3843	2895	1811	3616	4002	2807	3321	5996	3304	5399	2801	5214	2781	2638	7289	4275	3096	1187	5156	3944	4334	4410	2558	2979	4699	4081	3992	4040	3661	3353	3046
409127	2202	1446	3921	1497	1075	2014	1665	1513	1874	1283	936	1700	1746	1399	1280	3002	1560	1694	1329	3034	1346	1204	4291	2031	1369	682	1328	1893	2210	3092	1246	1218	2194	1854	2038	2137	1817	1678	1303
413378	452	514	630	504	470	769	605	512	550	485	325	597	592	424	577	660	641	851	553	415	446	582	500	800	735	129	621	597	781	321	386	482	770	687	393	556	716	509	435
413377	3310	1669	6622	2097	1616	3129	2439	2165	2925	1811	1248	2640	2463	2197	1491	5076	2145	2637	1830	4122	1863	1584	7368	2906	1648	1077	1458	2571	2915	5913	1753	1887	3262	2560	3561	3132	2513	2934	1828
113219302	9	71	11	54	114	158	125	90	119	120	63	162	121	124	64	17	116	243	120	11	108	91	9	210	92	12	73	113	196	2	100	146	144	169	10	124	184	114	108
724639	232	156	314	117	99	233	128	124	122	121	82	147	227	114	108	228	133	116	106	190	104	79	251	155	135	37	130	158	133	201	86	55	201	165	120	109	133	94	106
409887	1192	582	1857	546	599	876	803	703	933	608	376	710	783	1104	666	1573	931	1034	534	1269	508	601	1969	1134	622	238	727	936	1138	3001	448	643	918	875	1115	893	875	674	692
409886	2325	1031	2997	1043	708	1269	958	1033	1147	827	583	963	1112	781	1027	2335	923	1332	701	1795	771	798	2230	1229	866	403	1138	973	1277	1565	673	883	1389	1220	1805	1300	962	943	772
552426	448	436	412	417	202	411	295	324	386	264	171	319	383	191	318	454	330	319	277	376	332	266	546	370	329	172	321	412	430	367	201	208	403	345	218	419	397	304	214
551960	548	662	714	643	478	932	673	568	648	594	383	625	738	496	543	696	787	1003	620	454	600	552	707	813	752	177	836	737	872	452	471	550	855	762	418	727	838	609	557
406071	16	13	20	8	7	19	5	5	9	9	6	16	18	6	13	13	13	9	16	40	9	14	13	14	11	10	8	18	27	3	15	5	35	19	20	13	20	22	14
100577450	276	174	138	175	76	152	131	109	151	84	90	118	157	97	184	245	160	152	126	207	115	105	249	186	155	56	173	198	229	191	120	113	198	139	122	144	184	161	148
410080	3307	1852	4351	1957	1450	2793	1789	1872	2266	1553	1123	2025	2431	1570	1680	4126	2246	2840	1671	2930	1599	1739	4602	2389	1839	750	2334	2333	2584	3181	1308	1683	2747	2194	2912	2527	2315	1944	1558
551906	521	281	994	360	209	451	331	375	538	248	180	347	324	345	302	993	310	461	269	629	256	263	877	419	327	149	385	368	470	1013	175	255	478	375	609	527	334	392	291
725284	52	121	76	102	61	235	103	87	146	83	66	104	130	81	76	88	111	79	73	151	114	77	117	167	92	34	159	116	85	68	122	76	90	156	85	158	169	133	85
551889	567	458	1584	509	467	637	635	637	702	518	340	668	824	513	334	1249	654	735	599	748	459	459	1581	849	463	143	537	737	877	993	451	476	746	685	695	713	609	640	482
412088	209	68	398	90	61	133	84	90	99	101	64	90	115	104	45	267	116	101	70	203	68	66	237	108	80	65	62	227	116	323	66	90	149	150	188	143	98	147	82
107966083	0	0	0	0	1	0	0	0	0	0	0	1	0	0	0	3	0	0	0	0	1	0	1	0	0	0	0	2	1	0	1	0	1	0	0	0	0	0	1
725154	80	73	403	91	72	99	302	22	63	63	63	76	84	145	66	112	100	51	32	252	69	70	116	30	32	24	99	37	48	48	33	53	119	31	62	73	99	90	89
100576132	1144	874	1138	885	456	706	1503	526	539	507	523	538	714	571	1194	1504	553	298	397	4070	1240	303	2214	651	384	359	1109	904	444	614	714	560	789	589	694	738	1265	943	518
725044	94	137	214	146	125	155	159	126	164	115	77	177	179	186	116	180	148	193	156	173	119	87	230	190	105	49	146	128	179	241	93	79	174	124	125	156	153	126	121
100579054	209	281	247	253	170	275	253	237	268	225	139	277	271	148	204	244	275	268	241	179	204	154	238	319	226	66	207	276	367	138	132	160	291	277	128	233	249	195	153
409097	2937	1319	764	575	248	437	406	392	489	328	243	327	643	355	1000	570	560	488	344	1065	525	316	917	541	469	389	1230	579	565	478	1017	323	534	725	418	409	568	412	877
411548	1879	1007	2645	846	833	1103	816	768	1071	782	462	1073	895	625	931	2049	952	1206	719	1551	727	751	2470	1226	751	370	1076	1154	1338	1252	848	893	1495	997	1945	1303	831	1030	878
100579021	127	114	234	120	90	185	122	127	112	123	55	137	207	94	99	170	94	178	92	149	111	106	177	247	137	42	116	162	181	100	142	87	148	141	150	157	172	183	86
100578953	2276	1463	1298	1556	931	1928	760	1342	1347	968	650	894	1348	974	1114	1793	1057	732	901	2266	1857	1086	3733	1067	1002	478	2058	2004	1374	2121	2935	637	2029	1511	1289	1474	1462	1315	1154
409251	777	520	876	536	293	561	445	383	513	352	231	495	530	391	451	709	401	482	362	727	395	321	1018	536	382	167	453	488	580	759	309	391	591	409	545	508	510	447	360
100578883	1126	641	1413	489	429	872	722	550	794	529	316	651	687	654	505	1257	651	798	483	1044	491	552	1808	802	525	274	627	745	821	1208	477	487	801	743	800	687	735	682	624
102656037	85	56	77	49	39	51	81	54	70	75	43	79	90	77	36	62	51	24	40	64	51	66	152	72	27	24	70	84	102	151	36	53	70	81	25	51	57	52	46
724798	160	138	193	130	106	173	139	124	149	113	85	149	130	142	100	215	139	182	101	160	101	108	194	142	134	40	115	154	153	166	75	118	180	141	132	129	144	124	108
411882	1340	1077	1681	1149	917	1705	1042	1050	1382	830	597	1098	1178	925	1103	1694	1184	1526	924	1208	879	960	1721	1363	1113	367	1248	1093	1295	1146	701	958	1653	1205	1123	1491	1114	1216	981
727452	2466	1745	3103	1903	1000	1676	1495	1577	1916	1085	790	1607	1843	1223	1564	2664	1672	1645	1120	2465	1339	1104	3380	1794	1174	532	2047	1696	1789	2282	976	1109	1832	1570	1812	1843	1500	1362	1456
107965381	0	5	0	6	0	0	2	1	4	1	1	1	5	0	0	0	4	2	0	0	4	0	4	4	4	2	2	5	4	2	5	0	4	7	3	0	7	0	1
725460	44	21	508	202	34	42	517	24	26	17	128	34	58	277	13	29	107	36	22	51	67	29	47	33	12	7	80	62	44	26	14	31	91	41	19	53	55	136	41
408642	258	186	375	253	120	261	191	186	210	145	109	204	190	145	129	314	221	258	189	329	181	206	499	232	169	64	195	256	257	349	108	149	253	211	251	212	193	175	166
551071	2885	1478	3441	1495	1013	2185	1693	1453	2189	1179	814	1624	1997	1694	1178	2760	1571	1510	1040	3139	1367	930	5046	2340	1097	826	1960	1591	1702	3452	1658	1111	1734	1800	1677	1685	1689	1765	1587
408641	4930	2171	2226	1911	655	2149	1661	842	2883	953	900	1486	1656	1446	1796	3843	1388	1196	2385	3856	2612	1384	4917	2316	1643	939	1076	2371	2856	3516	1486	2039	2738	2032	2659	2866	2845	2269	1642
725724	1592	1099	3854	1067	917	1462	1304	1199	1498	1241	654	2124	2066	953	741	2671	1283	1858	1309	1902	753	783	3422	2267	894	283	1783	1863	2188	2353	1002	1198	1615	1394	1866	1681	1514	1344	1162
551208	577	240	1157	244	289	279	322	252	229	140	205	182	290	194	230	727	202	377	204	412	176	202	629	240	250	62	360	273	322	521	108	170	354	219	377	256	249	265	158
104794347	655	485	2343	656	708	1126	1002	894	971	860	540	1322	1470	745	453	1305	1103	1047	872	1049	445	730	3230	1696	731	150	1297	1174	1430	1708	518	877	948	1161	842	1116	989	813	726
102655594	1149	856	1291	526	288	703	860	582	932	745	214	2181	1328	263	1066	627	1008	986	1408	2920	988	317	2131	1113	327	481	1848	1127	596	1424	1177	622	616	2795	1015	771	617	513	534
551320	290	121	1015	361	126	161	352	137	205	171	164	589	205	279	124	206	209	152	113	568	239	131	425	110	118	97	268	171	197	154	195	126	209	202	151	226	167	209	449
102655568	50	11	83	30	11	16	15	5	20	8	17	42	14	19	19	7	13	7	7	57	18	3	44	5	9	15	23	24	17	30	12	8	19	13	26	17	12	10	12
100578506	1923	1142	3872	1506	1104	2145	1597	1461	2091	1223	873	1674	1544	1326	970	3100	1612	1944	1240	2314	1252	1054	4221	1864	1255	600	1279	1655	1862	2944	1129	1187	2065	1720	2152	2233	1506	1819	1277
408635	590	518	967	554	314	576	480	418	582	386	256	501	572	347	396	882	468	529	451	770	487	346	1295	625	423	202	487	549	635	739	361	354	603	539	555	631	611	502	410
551420	284	249	564	356	214	367	280	276	293	216	147	312	307	238	224	466	277	272	277	370	233	193	475	406	241	143	147	368	367	442	185	200	333	263	293	464	332	325	242
409392	534	362	699	480	207	482	315	365	443	350	187	415	394	275	325	698	306	345	307	588	385	273	780	459	314	178	350	353	478	557	311	251	493	364	356	427	414	379	330
726062	47	114	143	149	85	165	141	136	157	110	74	91	176	96	72	146	122	110	98	112	116	101	183	171	106	34	173	120	154	114	90	84	121	139	88	106	133	135	92
100578360	1126	660	1346	560	474	737	548	516	760	447	342	611	568	469	638	1410	654	666	464	1136	396	443	1422	695	480	259	586	592	846	1045	393	499	835	720	651	791	552	533	540
412288	2748	1858	4241	1572	1374	2451	2049	1856	2392	1621	1200	2473	2401	1545	1429	3829	2017	2333	1780	2933	1436	1510	5650	2482	1603	667	2023	2174	2942	3298	1439	1450	2549	2083	2225	2346	2136	2066	1651
726178	11973	4299	15246	4510	3111	6521	4393	3948	6060	3357	2682	4458	4480	4479	4427	11023	4058	5510	3112	11557	3592	2839	12734	5945	3352	2245	4378	5045	5029	14043	3360	3580	6263	5396	8475	6371	3899	5859	4437
409189	6058	3480	5325	2363	1895	3608	2624	2379	3482	2303	2019	2782	2958	2206	2991	4910	3178	2774	2405	5094	2721	2092	7821	3505	3088	1075	4867	3704	3480	4742	2015	1998	4511	3611	2526	3055	3480	2268	2254
411753	569	396	708	323	228	398	396	334	433	277	211	354	404	324	268	598	338	325	279	669	266	229	965	447	293	163	358	424	429	690	230	259	385	454	429	491	423	350	297
107965121	2	13	14	6	6	7	5	5	12	7	4	6	13	7	8	3	5	6	3	17	4	2	2	9	11	2	5	4	11	1	9	5	4	6	3	2	8	6	11
100577142	607	322	770	585	165	250	590	190	282	170	389	240	197	291	240	345	205	141	185	566	448	125	534	193	141	192	535	235	266	215	552	149	431	235	151	232	173	711	285
410780	7128	2487	5218	3585	1615	5439	1923	2857	3183	1978	1942	3419	4572	3663	5107	3402	3628	1891	1977	9408	2729	2764	8424	3571	2155	2060	10153	4295	4007	4387	5388	2716	3154	2904	2272	2899	2000	5793	2656
410779	463	69	871	230	125	604	246	239	525	343	218	511	504	396	259	508	413	252	251	723	162	216	658	653	90	130	843	242	616	448	300	220	267	475	389	290	399	563	231
100315676	0	0	2	0	1	1	0	1	1	0	1	1	1	0	1	2	4	0	0	1	0	0	4	0	0	0	5	1	1	1	2	0	0	1	0	3	2	1	1
107966060	10	0	0	3	0	0	1	0	0	0	2	0	0	1	3	0	0	0	0	5	0	2	0	1	0	0	2	1	4	2	11	1	0	2	0	0	0	3	1
726350	306	190	473	232	148	277	286	186	273	201	139	268	269	245	141	242	228	97	158	346	190	199	665	319	165	125	309	275	253	506	243	149	222	311	116	199	253	195	189
408634	724	468	981	509	267	618	420	498	598	351	271	520	564	340	320	806	488	442	407	578	353	322	1045	490	383	250	462	510	490	842	332	289	512	577	460	549	513	516	328
408633	161	95	333	102	81	168	119	91	123	83	56	95	129	134	122	239	96	128	99	177	89	74	293	123	97	48	91	123	130	206	65	86	141	141	128	117	79	113	66
102653614	546	132	330	128	78	157	135	132	197	151	105	144	193	95	181	286	160	156	92	275	113	125	344	191	124	92	167	159	202	233	112	101	147	181	170	213	179	173	100
409288	5266	2635	2896	1161	659	1382	1255	1151	2202	1205	957	1176	2036	1081	1880	2162	1643	1460	893	3282	1057	1235	3897	1630	1092	944	1951	1366	1765	1928	1334	935	1421	2178	1543	1883	1650	1306	1477
726431	2886	889	3409	921	959	1464	1096	1072	1089	926	578	1181	1184	850	1194	2386	1077	1445	873	1984	763	732	3118	1381	930	366	1198	1162	1588	1592	756	983	1613	1271	1760	1195	1224	1004	1052
102656779	89	117	65	120	94	156	127	116	101	112	54	105	142	118	112	77	114	134	141	71	132	83	61	152	107	35	107	131	178	21	76	111	242	119	38	116	187	158	113
409505	383	210	470	294	242	422	267	202	344	219	126	243	281	190	196	461	281	247	205	373	231	189	696	300	306	126	195	285	299	367	158	213	402	229	391	380	366	281	240
100576990	61	71	160	117	62	105	90	83	154	82	54	80	81	127	53	168	90	74	97	123	103	62	166	122	86	44	64	121	100	287	62	77	91	114	97	133	97	98	99
552660	1326	694	1596	822	641	981	744	678	867	659	399	775	895	665	779	1374	872	1069	596	1184	645	728	1556	976	758	225	991	883	980	1214	525	717	1132	854	1167	844	884	870	629
726056	5464	2535	9752	2916	2423	3618	2761	2599	2900	2360	1812	2709	4239	2667	3330	7829	3670	4099	2796	5352	2182	2454	8549	3853	3277	720	4217	3259	3041	5251	1842	2092	3603	4145	5329	2862	2918	2700	2826
552654	1292	1735	1504	2237	1341	2807	1631	1473	1813	1523	907	1810	2241	1434	1802	1704	1814	2509	1647	1139	1743	1554	1627	2087	2078	441	1827	1944	2345	905	1035	1603	3008	2100	1056	1791	2242	1541	1397
552644	1121	669	1582	756	578	1057	640	628	804	583	451	755	762	640	819	1458	703	1002	737	1156	661	612	1363	1009	660	267	888	891	923	1092	599	574	974	826	1003	844	677	747	561
104796162	360	131	326	243	136	266	217	117	212	170	120	231	176	138	199	363	225	222	231	209	174	138	468	252	188	57	192	153	298	287	119	161	253	184	163	257	212	157	150
100315667	1	13	2	24	11	11	10	6	10	19	7	20	18	14	21	3	11	9	8	5	31	5	7	9	8	2	20	32	32	0	13	11	12	16	1	9	13	31	13
727436	64	61	84	75	68	90	86	70	76	74	42	66	88	74	68	55	77	72	50	63	68	53	65	64	71	19	53	87	76	39	36	42	94	107	53	72	88	79	58
113219416	143	152	265	229	120	168	163	137	183	137	108	164	149	134	158	277	186	187	185	139	137	144	203	214	143	56	151	157	163	163	108	163	191	160	164	189	181	155	123
552372	356	420	477	325	223	456	361	340	290	318	218	343	505	248	355	486	380	367	272	332	263	303	519	530	429	93	415	398	348	223	263	239	371	363	236	275	397	332	344
100576918	279	136	298	133	108	224	180	104	121	136	53	113	138	129	114	283	178	141	102	270	132	115	245	138	194	46	102	169	148	210	83	107	206	159	193	119	176	156	103
100576885	1001	683	1339	644	424	740	517	523	641	519	351	695	709	511	563	1147	581	744	691	800	578	570	1492	915	630	196	499	822	817	945	467	519	935	689	823	657	676	567	592
552315	1431	653	2145	625	528	1152	676	667	874	607	437	743	703	566	702	1770	774	1127	653	1395	596	583	2010	983	658	329	870	785	927	1549	541	593	939	848	1111	1032	737	782	656
412712	675	449	708	629	415	631	463	451	588	404	250	492	479	342	413	759	532	618	389	565	471	395	745	612	426	189	583	504	718	541	279	466	701	505	595	755	569	525	404
552274	547	389	616	313	301	338	310	337	406	289	205	432	482	336	305	553	363	316	312	498	269	226	769	536	269	132	310	445	620	635	212	268	421	330	371	426	436	326	312
550992	1953	801	1808	927	666	1182	762	773	859	607	403	762	871	564	752	1838	825	1063	741	1191	651	636	1883	1028	853	205	931	944	1029	1214	507	679	1139	907	1170	1134	1075	563	580
412451	641	453	1028	529	327	677	476	486	603	412	260	532	488	460	379	830	494	527	447	554	454	370	989	581	434	174	357	560	611	638	307	376	759	615	530	651	622	525	395
412384	676	684	755	462	303	702	485	497	530	398	215	508	609	382	464	721	545	494	420	795	442	366	902	541	476	298	537	627	617	595	334	367	643	572	433	624	616	619	416
409462	658	506	895	462	273	519	416	419	478	349	235	430	474	395	430	876	456	450	383	709	383	302	968	574	399	162	505	500	488	695	309	272	552	510	465	537	477	461	405
725103	203	73	227	103	70	111	129	64	144	84	41	115	93	56	99	418	99	116	102	158	86	50	359	93	107	31	274	78	109	729	71	81	155	126	98	87	79	103	185
751767	45	22	23	17	7	19	14	21	64	10	14	15	32	68	44	36	10	23	16	30	20	21	34	82	32	4	34	35	28	225	29	15	22	73	48	23	44	30	73
552185	250	284	349	296	202	357	303	317	329	270	166	318	365	207	187	456	315	317	234	335	248	191	590	351	196	114	283	310	350	279	168	179	307	312	198	303	295	308	244
409229	644	383	684	281	248	389	280	284	380	230	159	308	366	331	352	588	297	343	231	594	227	210	818	371	300	148	320	346	333	631	205	227	398	346	413	384	284	310	406
725736	92	143	142	172	69	173	110	126	115	93	68	129	182	141	131	169	164	144	150	122	112	102	167	189	105	37	101	147	136	83	77	92	140	162	88	112	143	110	93
725712	4057	1925	3566	2101	1510	2731	1697	1559	1911	1719	1094	1764	2177	1305	2246	3795	2038	2291	1571	2879	1920	1667	3642	2648	2317	592	2716	2208	2499	2292	1383	1495	2956	2171	1998	1937	2181	1957	1609
411836	129	253	197	193	153	211	174	227	228	153	107	229	224	123	185	175	182	263	205	140	138	186	176	289	197	89	268	193	218	142	145	125	245	197	110	175	210	218	196
551469	2	12	8	15	6	15	18	11	12	15	6	16	17	12	8	3	11	12	10	10	14	12	5	20	14	2	12	18	28	3	16	9	12	12	5	15	24	4	12
107964012	20	15	6	6	8	14	9	5	6	12	8	20	20	12	6	17	18	12	12	2	10	4	5	11	3	2	7	13	18	7	11	3	15	9	0	11	14	20	2
727199	1013	572	1171	471	418	787	451	592	535	398	305	495	696	478	541	1188	450	427	453	917	476	416	1319	735	590	176	532	612	554	1088	276	230	769	599	720	497	515	413	422
107965571	4	1	1	1	1	0	14	31	6	2	0	0	70	46	4	1	50	1	1	0	2	0	2	0	1	0	41	8	0	63	1	6	6	2	2	42	95	2	2
102655636	5	10	6	11	4	7	38	38	19	9	3	6	54	58	10	1	57	7	3	6	10	5	6	8	11	1	58	30	23	89	8	18	23	18	7	54	50	8	4
409036	708	649	895	791	443	823	487	618	741	527	350	613	696	402	541	976	634	711	514	740	601	443	1014	778	561	245	775	720	657	722	449	447	746	605	600	664	762	590	584
551381	1705	1450	1732	1002	825	1756	952	1257	1241	1162	793	1112	2063	957	1304	2451	1518	779	1118	1585	1026	813	2693	1932	1178	382	1213	1321	1656	1471	738	558	1571	1325	854	862	1643	918	997
413524	722	516	1030	524	338	785	505	420	603	405	234	563	520	377	450	781	434	559	459	707	478	427	946	597	442	203	511	593	613	669	334	367	644	476	509	588	544	514	435
410057	1664	1452	2291	1512	805	1670	1344	1139	1436	1082	688	1391	1431	824	1275	2336	1044	1042	1156	2003	1215	768	2398	1658	1049	522	1172	1401	1547	1470	968	795	1485	1303	1115	1258	1226	1506	879
724794	240	184	261	184	97	204	156	134	124	127	77	169	186	143	203	259	93	138	109	214	129	104	204	156	183	66	127	196	192	143	88	83	223	188	139	144	178	155	93
552435	4208	2820	8224	3043	2530	4649	3969	3261	3764	2497	1814	3108	3721	2772	2268	6076	3302	4381	2657	4179	2469	3389	8718	4064	2936	1054	3651	3857	4471	4902	2008	2937	4648	3786	4852	4424	3723	3560	2777
724118	271	99	348	116	102	182	114	119	137	110	61	126	98	106	132	290	125	128	108	214	109	94	259	159	107	70	113	139	170	184	72	110	212	119	269	173	117	138	115
503862	3	1	0	1	0	0	1	0	0	0	0	0	0	0	2	0	0	0	0	1	0	0	0	0	0	2	2	0	1	0	0	0	1	1	0	1	1	1	0
724148	15	9	59	10	10	13	27	16	16	11	7	12	36	22	4	9	21	10	7	26	5	19	47	33	18	5	24	54	26	31	8	15	24	41	18	47	28	11	4
413551	1315	1161	3179	1610	1518	1520	1417	1211	1584	1179	668	2222	1579	1039	934	2298	1353	1808	1591	1572	955	1369	4652	2130	1326	315	1278	1953	2238	2141	825	1385	1558	1491	1317	1711	1386	1093	1100
410050	257	175	510	302	180	368	240	244	282	173	133	285	264	220	170	390	210	343	150	310	200	178	469	283	227	58	268	262	335	317	149	196	330	232	225	299	296	267	142
100578005	934	583	1510	567	382	710	612	472	757	424	355	574	619	617	448	1248	595	600	446	943	482	412	1382	706	486	231	685	618	608	1287	371	486	743	536	811	810	504	582	403
413132	3902	2114	7646	2081	2241	4295	3027	3134	3894	2579	1632	2913	3466	2638	1818	6208	3049	3955	2338	4061	2020	1903	8738	3804	2317	1004	3222	3305	4151	7470	1747	2388	3563	3436	4170	3954	3096	2797	2801
411546	370	149	511	154	142	245	147	138	226	154	107	193	219	170	171	408	223	256	156	321	145	147	411	296	196	65	172	197	227	356	108	189	262	224	257	219	214	182	154
100578146	721	465	1092	503	357	676	548	515	552	414	274	644	638	458	388	939	470	505	454	937	453	377	1305	672	340	287	274	654	714	919	402	328	586	535	518	654	623	607	423
412745	1299	1046	2094	977	671	1279	980	984	1175	872	495	997	1080	1308	946	2063	1053	1215	792	1445	822	786	2343	1174	879	376	1171	1192	1396	2191	674	899	1274	1114	1102	1313	1249	1144	1069
726259	1077	313	1335	373	459	671	446	443	630	421	246	526	515	397	466	1336	461	549	343	769	307	430	1040	651	427	116	363	455	496	711	264	427	834	577	991	494	468	441	413
552260	482	313	650	332	273	445	346	316	323	250	163	337	334	291	313	658	314	418	285	393	229	269	562	417	326	73	334	372	367	338	182	265	476	359	390	382	348	325	227
413855	527	397	647	397	284	444	298	297	407	299	174	339	358	286	272	665	324	356	281	540	291	236	844	409	303	155	272	375	436	604	238	277	501	330	394	480	422	381	302
412220	1111	448	1801	435	1151	395	1141	907	1043	481	874	1324	706	974	307	2158	1404	1802	825	625	245	737	3543	874	1439	54	650	449	510	1597	148	1595	396	379	952	960	704	118	611
552197	372	226	471	211	149	292	225	206	247	177	121	284	272	200	157	402	205	223	173	373	169	181	524	261	204	90	217	242	230	306	124	172	269	239	245	269	275	264	137
552068	2301	1223	3237	1203	1019	1691	1472	1315	1634	1014	684	1335	1514	1117	1128	2512	1310	1909	1000	1951	1098	1006	3216	1670	1183	419	1867	1579	1983	2326	900	1099	1770	1506	2089	1747	1259	1303	1112
410777	891	712	1108	753	426	846	632	559	752	492	365	582	559	438	455	1222	487	619	517	958	719	433	1524	681	527	367	383	807	745	905	633	475	866	609	738	993	761	1039	481
408632	1237	602	1867	575	402	882	500	552	856	486	324	608	645	515	575	1300	648	951	462	1113	487	508	1655	688	559	294	677	740	756	1141	365	522	925	666	926	695	539	619	508
410776	3247	1221	2084	1646	812	1617	1343	889	1691	1245	1050	1275	1411	779	1292	2905	1106	713	1372	3056	2172	718	3963	1483	1188	950	946	1517	1510	2121	3124	1041	1964	1762	1404	1743	1724	2105	2443
408631	3905	2105	4555	1827	1282	2222	2050	1585	2350	1596	1107	2047	2045	2018	1561	3804	1876	1864	1430	4197	1706	1403	6272	2772	1218	1066	1638	2281	2795	5207	1737	1356	2504	2090	2299	2451	2100	2236	1573
102654381	988	448	782	348	194	418	329	283	367	257	191	369	409	280	310	647	339	296	256	798	328	241	944	488	232	247	224	425	501	633	243	208	517	456	455	376	390	454	189
410775	5123	1514	5870	1699	1607	3695	1994	2430	1916	1469	1177	2474	2658	1757	3488	4158	1990	2371	1368	5940	2667	2114	7338	2853	1598	1895	2067	2456	2341	5415	2136	1768	3554	3562	3053	3692	1856	2242	1554
100578543	7	7	36	15	3	5	5	7	9	6	11	12	11	59	15	7	7	4	3	15	11	3	13	5	7	7	5	10	12	95	8	2	1	6	2	8	2	13	6
102655243	1712	912	3642	949	1781	2866	2248	2163	1964	1789	1483	2817	3973	2053	385	1987	2477	1561	1078	1342	997	1881	9490	1929	1283	675	2172	2151	2172	2478	610	1693	1683	2209	624	1618	2013	789	1579
724993	548	68	102	382	32	45	26	32	18	43	31	23	40	58	358	38	39	65	17	360	112	40	85	16	42	73	168	92	18	28	150	13	26	46	47	42	49	52	25
107965104	24	4	17	6	3	15	4	5	4	4	2	5	8	5	4	9	4	2	2	11	2	4	35	6	1	4	3	8	5	6	0	2	2	3	4	3	8	10	0
100578606	5	29	162	96	23	31	102	69	154	32	68	63	70	234	70	77	79	41	44	130	51	31	271	109	45	17	117	55	40	660	22	33	45	64	55	36	59	56	140
552090	470	259	689	221	220	349	315	228	307	216	138	295	317	258	241	538	291	352	210	456	220	187	805	372	220	108	241	395	378	480	127	227	422	333	378	344	346	311	189
113218939	24	7	30	17	8	11	14	10	121	4	0	13	16	132	10	27	11	12	4	6	15	7	18	47	10	2	6	11	13	320	4	4	6	10	22	6	6	6	141
113218940	2	2	0	4	0	5	1	0	1	3	1	1	1	2	2	0	1	1	0	2	1	3	0	0	2	0	1	4	1	0	3	0	2	3	0	0	3	1	0
412353	6954	2444	5402	2647	1304	2650	1748	1872	2697	1809	1164	1882	2173	1818	2267	4491	2433	2347	1343	4836	2065	1644	5352	2253	1952	1217	2809	2440	2383	4254	1828	1614	3879	2028	4152	2778	2495	2708	2494
412354	1753	678	2546	1694	855	2273	1586	1236	1731	1086	757	1277	1428	939	1239	3076	1113	749	882	3310	1326	743	4936	1688	1126	845	1076	1091	1669	2512	1202	1211	1343	1205	1735	1366	1487	1788	710
107965319	32	16	32	20	9	23	14	13	10	18	9	18	10	8	20	34	12	14	7	46	24	5	56	10	12	7	10	15	18	20	17	9	23	16	12	17	25	32	11
113219004	416	381	936	383	293	438	379	364	462	281	181	327	451	337	328	789	433	454	341	547	289	270	810	481	351	146	398	460	429	702	240	292	453	462	583	429	406	391	291
100576708	189	151	503	261	135	282	237	196	263	206	121	227	189	198	192	377	210	216	216	263	180	149	384	252	238	66	138	250	301	313	130	145	262	235	265	293	240	207	172
413255	105	88	133	93	55	138	103	91	99	75	52	101	120	78	84	170	91	82	82	102	93	56	148	103	80	33	93	78	90	149	66	65	128	75	92	70	114	84	66
100576747	1919	1843	3628	1955	1260	2629	1893	1773	2567	1356	970	1831	1743	1874	1263	3290	1847	2218	1770	2551	1550	1480	3659	2341	1567	743	1240	2201	2201	4177	1346	1512	2680	1893	2548	3050	1963	2581	1760
107965231	53	24	194	32	33	74	45	72	30	65	18	48	96	50	40	81	72	59	53	44	25	47	65	42	36	29	23	55	72	66	27	41	55	73	36	51	56	61	36
725388	740	613	1008	561	369	781	577	527	666	539	354	677	651	508	487	1036	618	618	507	815	518	461	1196	757	573	234	386	660	797	791	370	432	750	623	540	735	688	611	384
551242	783	707	973	542	341	755	605	600	688	420	306	617	628	528	518	1028	647	645	497	787	519	442	1239	721	507	286	708	757	709	867	423	397	702	676	563	775	689	628	463
409311	2017	1049	3165	832	903	1431	1035	1021	1375	885	529	1071	1076	1009	1060	2906	1082	1503	853	2161	801	826	3116	1373	868	464	1245	1159	1337	2679	781	855	1346	1250	2159	1462	935	1151	1049
725496	2397	1837	2963	1880	1302	2368	1641	2059	1734	1575	992	1965	2430	1604	1616	3185	2126	1924	1683	2018	1356	1289	3042	2435	1615	355	1940	1905	2658	2127	1167	1166	2026	1941	1514	1599	1897	1449	1510
410756	161	117	175	195	68	214	138	59	74	39	103	159	113	92	268	221	77	50	115	671	167	94	173	103	106	272	58	132	333	345	147	18	207	177	176	140	90	537	80
102656083	7	8	7	8	3	6	6	8	0	0	6	7	1	2	12	6	2	2	0	27	9	2	2	1	7	5	0	12	14	16	8	0	5	12	2	2	8	16	6
107965445	7	4	11	17	12	20	16	1	10	4	13	22	10	10	31	28	10	0	20	78	11	21	14	15	33	34	5	10	38	54	25	0	25	33	20	17	9	35	4
410755	15	17	9	54	39	7	38	12	52	49	37	41	22	45	18	47	5	44	73	46	13	20	37	27	32	9	96	26	25	87	13	3	13	34	77	54	26	25	4
725725	811	8608	758	11729	1043	3334	6737	12946	7126	6218	1459	861	18034	1525	5868	2045	11466	5736	2187	13631	14099	6929	9342	11919	10336	5912	44724	11111	965	4858	4627	2035	303	11880	6274	8603	11284	6786	2300
724240	336	228	628	186	108	293	230	262	221	157	106	242	289	189	144	386	256	240	171	369	203	141	339	258	172	112	184	309	266	420	179	178	350	235	222	354	253	305	187
551530	2670	2037	4099	1567	1222	2595	2035	1673	2624	1312	983	2022	1851	1520	1448	3652	1827	2540	1513	3282	1569	1398	5080	2247	1595	982	1812	2173	2548	3901	1352	1389	2452	2292	2567	2683	2038	2322	1746
724199	4239	30113	3382	55542	3564	7278	26738	61092	93548	29396	4561	2269	55340	2723	25916	5567	63512	25896	5602	41219	56702	43121	39731	43643	35847	32419	232225	40008	3212	26629	13884	12584	1001	84231	71430	22480	54552	35262	6822
408607	10402	5364	9119	5529	3932	9405	6061	5509	6770	5274	3347	5772	8123	5632	5535	7341	5440	4027	3962	9772	4887	3463	19890	6471	4387	3524	5479	6635	6943	10819	5928	4043	7103	6216	4136	5674	7191	6552	5182
100576425	537	396	548	376	220	421	274	330	437	288	198	421	395	176	399	664	316	276	330	583	351	185	741	270	292	174	390	321	314	332	384	236	516	326	376	292	294	605	226
107965634	8	2	12	2	3	6	4	7	6	6	3	4	2	1	7	22	5	4	8	11	12	2	18	4	2	3	1	1	6	6	5	2	8	2	1	11	4	7	6
102655819	13	15	10	19	30	88	9	73	45	13	55	15	58	58	21	7	42	18	7	102	27	38	43	7	13	54	99	16	10	25	57	23	15	4	18	35	7	28	14
100577577	0	1	0	0	0	0	2	4	1	1	1	4	2	2	0	6	0	1	7	3	3	6	4	3	0	5	6	1	0	7	10	2	1	3	1	3	1	2	1
113219249	17	17	20	5	2	9	9	13	12	5	9	25	4	6	8	24	9	4	17	20	26	0	39	5	1	8	0	4	12	25	43	9	16	1	10	15	7	29	9
551623	17	56	107	33	46	49	158	53	53	38	10	54	63	66	10	63	29	51	17	69	25	16	433	40	25	6	37	39	36	88	9	15	31	50	39	62	134	31	25
107966072	6	1	4	1	6	12	6	0	5	3	2	5	7	1	2	10	1	3	0	3	0	0	7	4	1	0	0	0	1	1	1	0	0	1	0	0	3	1	0
408606	504	322	822	277	228	424	358	360	467	263	190	345	373	371	332	732	379	452	288	749	279	261	928	459	328	187	334	444	433	956	244	261	426	413	533	474	344	418	376
724541	95	53	35	32	38	86	44	35	45	31	30	37	40	26	32	64	52	54	32	44	27	39	86	37	36	19	36	57	56	59	32	31	70	62	27	50	54	61	51
408605	32046	8418	18874	5072	4525	9465	6278	6449	7799	4877	4120	6602	7120	5952	8471	15153	7600	10138	5399	14540	4906	5630	15576	8397	5797	4021	7908	7351	8610	13551	4407	5791	10141	8172	10367	9612	6502	6995	5263
551732	2170	1716	2335	1368	941	1599	1475	1443	1996	1129	841	1416	1927	1159	1414	2938	1705	1785	1250	2310	1206	1256	3254	1808	1536	518	2228	1613	1570	2016	1013	1131	1688	1832	2007	1982	1678	1382	1274
100577959	249	79	311	94	77	236	202	148	168	113	112	175	172	119	87	299	98	112	152	212	117	125	299	147	80	63	90	205	228	222	155	120	314	162	188	229	302	153	83
113218573	28	13	22	4	8	9	5	13	28	7	9	14	17	8	6	15	15	5	15	14	5	11	41	13	10	7	5	9	22	9	13	7	19	10	12	19	17	1	5
113219074	13	27	117	17	15	78	41	9	10	19	20	13	7	12	44	39	9	15	10	48	29	21	35	11	19	3	17	50	27	50	40	17	104	27	122	43	101	28	15
100577920	1715	805	1897	794	699	1434	1255	1159	1027	950	659	1486	1427	1117	1022	1295	1182	1225	809	1613	603	596	2558	1370	745	451	2053	962	1406	1449	1145	873	1138	960	841	887	1133	999	747
100577882	66	66	65	57	20	84	67	20	48	27	50	25	48	26	74	50	34	37	34	140	91	25	119	87	43	26	187	89	39	81	66	19	118	40	61	72	148	98	21
102655202	16	9	17	5	9	24	17	4	8	4	8	0	10	1	16	12	1	0	7	23	30	6	12	0	7	3	2	12	9	8	17	3	40	9	25	13	32	27	0
100577847	65	42	12	10	11	84	121	5	23	1	10	8	11	56	193	10	4	3	12	40	96	46	519	6	109	20	4	97	33	87	76	5	493	51	190	71	62	88	46
102655882	5	3	0	1	0	0	4	0	1	0	1	0	0	4	5	1	0	0	0	9	18	0	0	0	4	4	0	8	5	5	8	0	28	3	8	1	5	17	0
410694	85	30	209	30	6	17	36	3	38	4	8	111	13	141	193	8	48	1	11	199	82	99	2	21	98	11	14	209	44	109	85	4	416	85	256	94	72	70	236
107966079	0	0	0	0	0	0	0	0	0	0	0	0	2	0	0	0	0	2	0	0	0	0	0	0	0	0	0	0	0	0	0	0	0	0	0	0	0	0	0
113219412	773	261	1634	305	408	800	650	618	558	548	245	627	798	567	116	724	640	603	319	951	299	392	1335	1017	372	115	1507	587	464	921	765	483	463	785	282	512	670	358	760
724994	634	331	978	478	279	577	486	412	577	423	245	495	526	349	327	884	383	329	316	884	389	336	1258	542	271	257	391	500	554	818	427	322	492	513	503	539	564	474	394
102654799	42	14	54	21	18	22	16	13	15	18	9	10	24	6	18	36	11	8	9	46	30	9	58	16	8	19	13	30	22	26	24	7	17	18	31	15	24	26	6
725045	86	59	156	63	65	88	75	35	71	54	42	48	66	58	73	162	83	77	46	104	46	56	157	84	66	21	46	90	75	105	34	42	109	70	72	90	55	77	48
725081	13950	8939	22662	8414	7462	13379	9653	7852	11089	7935	5491	9944	10518	6922	9374	17296	9905	10685	8036	14306	6940	8005	24419	11593	8681	4770	8164	12145	12239	12126	6055	8550	13954	10590	10761	12296	12835	10447	7284
410692	542	304	856	396	230	423	321	331	680	285	216	502	369	1573	347	637	304	368	271	613	298	220	831	545	273	234	335	453	385	3740	300	228	467	436	699	412	416	527	467
412263	67	119	422	135	233	671	376	107	196	116	118	139	86	227	206	211	91	81	95	362	242	64	963	117	84	110	272	118	102	308	34	70	252	91	167	170	234	205	62
102654496	2	57	10	76	2	11	39	63	134	36	9	4	115	4	40	20	106	76	21	79	68	29	70	44	50	20	150	78	0	35	24	26	4	105	122	63	94	82	10
725305	292	113	2085	1062	105	79	1548	50	68	11	809	56	75	787	41	159	234	180	86	98	251	91	141	22	82	20	288	74	257	75	40	41	431	53	41	17	61	462	125
107965980	0	1	0	0	0	1	1	0	0	1	0	0	0	0	1	0	0	0	0	4	0	1	0	1	1	0	1	0	0	0	0	0	2	0	0	0	1	0	0
102654257	2	14	11	5	189	5	189	11	14	7	19	7	3	6	8	67	14	0	6	180	12	1	54	1	2	5	140	4	82	4	1	3	9	3	5	3	7	11	2
552181	50	73	87	70	32	111	59	54	57	55	19	55	64	43	62	65	50	93	39	62	68	41	77	60	79	26	44	75	69	51	68	50	101	81	53	69	68	64	64
409922	272	234	507	315	145	340	212	249	279	145	135	270	256	183	168	335	156	223	178	348	212	123	509	224	167	74	229	254	219	365	168	141	299	221	242	334	240	273	158
409923	394	276	1117	359	330	519	469	346	527	367	206	430	556	380	354	698	437	483	311	758	323	242	1541	655	378	166	388	502	496	702	342	346	430	622	809	551	586	481	244
100577118	89	68	108	51	31	165	39	55	21	53	22	70	76	46	56	87	25	36	74	127	59	42	80	54	66	28	8	119	114	140	69	51	64	71	92	80	108	117	38
727144	453	316	583	277	233	407	283	287	386	231	215	317	289	262	225	504	344	366	286	422	280	219	605	387	253	123	309	351	414	457	228	222	380	285	481	412	301	293	244
727134	1421	794	1253	763	459	864	624	641	847	559	368	641	667	642	601	1109	595	803	513	1208	682	469	1379	730	577	430	550	752	913	1025	530	498	1041	721	765	986	751	883	578
727127	788	553	991	449	350	635	617	394	479	344	215	548	507	449	488	799	433	512	306	971	384	308	1266	564	309	258	324	596	629	984	295	353	611	488	445	533	636	466	393
409105	54	148	46	224	30	71	132	160	428	117	39	31	244	86	130	47	209	133	55	228	124	144	253	270	170	67	618	245	39	380	149	92	40	268	157	226	238	174	93
727116	1378	811	1326	942	497	1050	999	733	1004	559	454	1068	905	537	747	1428	676	1016	635	1180	629	576	1490	965	740	267	730	866	986	701	539	677	1120	848	743	1016	963	708	683
726605	321	201	355	190	158	303	214	171	208	152	110	186	249	134	212	290	210	356	185	156	130	159	165	237	204	46	242	220	330	198	120	242	323	233	232	250	163	236	195
551632	0	3	0	0	0	0	2	0	0	0	1	1	4	9	1	0	3	0	0	0	3	0	4	0	1	0	4	2	0	12	1	0	0	1	2	1	1	0	3
726554	30	40	60	35	18	46	14	38	95	17	16	29	36	207	44	70	29	18	20	31	16	11	112	55	24	6	8	26	24	439	13	25	44	43	34	18	26	47	53
552434	415	338	359	221	138	260	222	223	246	179	117	253	270	168	253	369	238	231	205	370	208	159	426	237	210	127	236	289	299	262	157	149	337	287	220	270	295	210	222
100578519	9333	5477	10296	5234	3377	6176	4034	4118	5549	4845	2212	4304	4715	2749	4204	8670	3892	3454	3274	9249	4146	3275	11791	5199	3797	2898	2844	6367	6194	8157	2866	3724	8508	4964	6963	6935	5213	6053	3831
100578468	89	59	112	72	63	83	47	64	464	45	28	182	79	1297	57	145	60	89	73	61	82	57	231	442	109	14	63	117	94	2387	60	46	81	73	144	47	96	82	766
724669	323	634	508	539	278	688	443	564	536	440	381	612	782	539	742	430	312	539	491	261	397	365	314	720	466	153	474	537	603	255	371	448	556	658	197	442	527	573	504
551905	9	27	7	20	6	23	15	14	11	9	9	14	18	8	20	14	9	17	7	25	9	10	25	8	20	5	15	18	19	35	7	13	26	26	16	18	14	28	10
100578694	1240	830	1323	754	473	566	763	632	879	650	436	889	630	546	710	1197	679	971	783	1089	716	656	1258	1021	783	252	607	812	932	815	505	500	1107	1023	777	835	769	710	622
727049	414	196	792	191	259	507	228	229	219	242	163	254	350	280	297	777	351	384	217	365	225	296	706	352	394	66	192	374	309	265	154	249	530	390	326	186	325	228	217
726108	303	199	473	201	122	215	178	166	208	156	111	219	217	135	152	380	151	170	173	290	169	132	524	220	174	88	191	196	206	330	112	178	271	198	195	235	240	214	138
413578	1676	1109	2571	954	758	1539	1084	1002	1491	886	607	1086	1069	1096	974	2147	1092	1449	901	1986	929	818	2799	1366	993	569	1015	1306	1373	2338	732	869	1582	1276	1356	1510	1092	1405	999
412003	695	550	881	465	330	602	537	441	526	390	238	556	546	394	460	739	439	477	366	885	479	303	1008	615	462	305	335	665	622	657	437	377	703	497	630	711	564	704	429
727393	1775	639	1539	329	357	683	436	364	420	316	264	424	522	418	728	1208	508	651	360	1272	320	385	1407	525	487	258	280	656	512	867	235	344	701	679	758	421	414	507	322
727456	743	540	1105	673	445	1109	543	580	948	543	276	633	721	898	337	826	657	487	564	869	384	493	1538	924	503	166	577	987	1042	2646	408	478	761	587	664	591	564	533	722
727460	2732	1321	2451	1054	727	1820	824	1024	1267	1291	702	950	962	731	1268	2280	929	908	733	2121	1244	819	2535	1234	1053	838	330	1710	1298	1511	670	876	1973	1042	980	1441	1769	1549	880
113219430	4	0	0	5	0	3	0	0	2	0	0	2	0	2	1	1	5	0	0	2	1	1	0	0	1	3	0	4	0	0	1	0	3	2	0	1	0	1	3
409530	2518	1852	3094	1393	921	1725	1320	1708	2427	1171	703	1370	1674	805	1300	2429	1686	2061	1050	2608	1300	929	3861	2015	1207	820	2712	1774	1561	2424	1862	1306	1840	2010	2000	2370	1538	1863	1568
102654355	110	111	99	72	44	62	67	84	74	61	56	80	73	43	93	85	61	100	28	139	109	28	128	96	67	71	80	89	73	79	117	65	69	97	66	77	99	105	79
552418	15	18	74	12	29	33	33	10	28	4	12	20	12	69	6	15	26	20	12	88	31	16	29	37	16	6	26	26	15	67	12	6	28	11	22	17	29	62	75
726053	1633	1234	2061	970	739	1238	1019	1011	1179	859	550	1061	1010	768	886	2023	1028	1184	879	1819	867	609	2322	1182	804	493	1045	1136	1324	1322	823	820	1447	1131	1220	1376	1081	1164	1032
102654146	22	10	6	1	16	9	18	8	11	6	7	7	14	12	4	4	10	8	7	14	25	10	38	9	6	5	20	20	9	22	7	6	5	18	6	8	13	16	47
552453	1	6	8	3	2	9	2	3	4	2	3	0	4	4	1	0	1	2	0	2	14	2	0	7	2	3	6	17	1	1	2	2	2	4	7	12	7	13	49
724319	1432	671	903	687	267	1106	616	500	807	416	376	669	633	443	701	1003	676	302	503	1388	777	421	2498	700	507	848	524	785	643	1299	745	614	833	740	562	981	854	1047	501
100577437	358	200	264	182	80	239	163	140	162	140	89	215	226	115	220	215	154	124	151	275	191	111	435	184	120	111	136	302	239	262	130	124	185	250	106	195	225	271	135
100577474	340	156	299	128	102	206	104	157	149	118	109	196	158	124	204	265	162	168	137	360	133	96	283	134	150	57	63	182	204	223	76	111	201	197	285	202	180	244	91
107964093	204	137	166	113	43	127	60	91	75	60	53	114	110	86	127	145	78	57	95	265	132	31	179	46	80	79	31	121	102	142	74	54	138	118	66	126	148	206	81
113218607	119	75	44	44	19	55	24	28	37	27	17	30	29	23	68	51	46	36	33	151	69	22	55	15	48	49	37	69	35	76	40	19	68	49	41	65	53	86	51
113218606	136	94	76	58	29	75	40	64	70	45	27	64	54	51	121	88	64	41	49	187	55	15	145	40	57	77	36	74	43	82	69	32	105	48	69	81	65	181	43
100577995	2570	1905	4687	1816	1404	2623	2325	2068	2700	1717	1149	2175	2167	1878	1535	4056	1926	2307	1643	3512	1766	1373	5558	2604	1562	946	1491	2430	2790	4193	1644	1708	3018	2516	2662	3053	2140	2659	1791
552364	2765	2025	3441	1701	1522	2476	2092	2096	2814	1806	1193	2111	2311	1559	2515	3519	2245	3456	1766	3202	1336	2046	3460	2931	2153	618	2065	2314	2823	2097	1277	2051	2880	2852	2826	2343	2443	2249	1403
550695	3564	2803	6442	3229	2265	4436	3197	3332	3688	2837	1946	3241	3519	2225	2379	6124	2458	2474	2719	4489	3383	2275	6824	3229	2864	1749	1899	3991	3352	5746	2571	2165	3524	3109	4007	4314	3865	3635	2387
724665	1798	940	3230	1064	847	1703	1242	1388	1479	1016	672	1479	1402	1061	906	2488	1219	1573	1005	1776	892	935	3119	1561	999	498	923	1723	1654	2438	727	901	1715	1291	2101	1696	1207	1265	926
409950	23920	7960	47600	7121	10436	15258	13598	12121	11328	9877	7994	14671	18078	13692	8286	23481	15022	25457	11507	19317	5646	15535	38685	19862	14999	2470	14107	18030	23791	26215	7589	15874	18977	15518	18601	17161	16519	11502	11007
726051	4376	2414	1885	2081	498	2010	803	861	1189	1254	644	1049	1244	671	1326	2067	1136	524	831	2608	2339	773	2805	622	1112	1450	281	2170	1813	2081	805	968	2159	1270	1120	1384	2360	1780	846
412386	1886	1262	1647	1008	694	1321	913	1095	1236	955	566	1088	1493	826	1040	1521	1028	1027	803	1469	820	802	2441	1383	1004	331	1742	1137	1272	1519	826	686	1505	1495	891	1064	1305	928	1161
412516	148	92	190	87	65	83	91	73	133	76	49	98	110	98	63	177	109	106	73	112	76	73	215	164	65	37	100	121	114	251	62	69	112	102	130	146	102	124	106
100576733	346	230	487	195	157	238	235	176	220	163	116	220	200	138	208	406	197	204	156	384	172	131	414	207	172	66	195	288	254	314	158	178	271	223	269	265	228	257	147
726804	16197	8117	23529	7218	5573	11319	10997	8686	10707	5986	4946	11815	9019	7644	5848	16315	8654	12052	7787	18386	6174	6740	26408	15174	7224	3118	7501	9534	10178	18479	8176	6086	10326	10886	13451	13465	13649	9897	8386
102653978	20	30	25	26	14	21	46	9	9	15	10	8	16	12	14	11	17	14	16	21	12	2	18	13	5	6	5	27	10	21	18	5	16	17	2	5	64	22	8
552370	2260	1619	3729	1656	1134	2330	1767	1499	1987	1239	1003	1928	1764	1234	1213	2890	1649	1839	1349	2997	1523	1152	5000	2097	1407	731	1422	2300	2184	2529	1398	1448	2591	1947	2042	2194	2177	2095	1798
552343	1291	898	1648	844	668	1188	961	795	1049	731	563	910	953	771	623	1686	952	1003	875	1002	686	737	2088	1231	759	282	1129	910	1155	1590	595	773	1194	1001	881	1220	993	812	724
100576623	56	48	79	56	30	53	41	44	43	46	25	45	63	21	32	49	42	47	40	148	34	44	112	65	34	27	94	60	84	48	26	21	55	73	33	76	91	51	41
102654074	0	1	1	0	0	5	5	1	1	1	1	2	1	1	2	3	2	3	1	2	2	1	1	4	2	0	4	3	1	0	1	0	3	1	1	2	2	1	4
107965760	3	0	0	5	0	3	3	1	3	1	2	6	4	1	0	0	6	5	0	1	1	2	2	3	0	0	1	0	2	0	0	1	5	0	1	2	0	2	0
102655285	0	3	4	3	0	0	2	2	2	1	2	2	5	1	1	4	9	3	0	1	1	1	4	1	0	0	2	1	0	0	0	1	2	1	3	1	0	1	4
107965761	0	2	1	1	2	1	0	2	6	0	1	2	8	0	1	3	10	2	2	2	2	1	4	6	3	0	0	2	2	2	0	3	5	2	2	3	1	2	0
100576732	10	7	17	8	3	10	5	14	7	12	10	13	10	2	4	4	23	12	6	17	5	4	24	10	1	4	4	9	7	17	10	4	14	6	9	10	13	6	6
724673	4	1	2	5	3	11	8	7	7	4	9	12	11	4	4	2	33	8	4	3	2	6	6	7	4	0	3	1	7	0	2	6	5	8	2	5	7	6	0
102655218	4	7	17	7	5	16	11	11	6	13	8	12	25	7	3	16	23	30	11	5	20	15	17	14	8	1	7	19	17	5	6	17	19	22	15	22	25	21	14
726292	745	731	1122	1019	284	441	549	774	1372	630	361	611	1148	325	772	1294	1108	1398	661	1442	640	547	1482	1040	619	314	2213	615	422	799	424	358	408	760	1345	1049	707	747	404
107965303	0	1	3	0	0	0	6	2	3	2	1	1	1	0	0	0	1	0	0	0	0	3	0	1	0	1	0	2	0	2	0	0	0	2	0	0	1	0	3
412853	113	108	189	130	92	131	178	135	221	124	76	123	140	396	105	231	142	100	84	249	146	78	575	283	88	82	155	192	127	1059	154	75	129	118	154	183	230	173	186
102654800	19	12	15	3	3	13	8	7	15	8	5	5	2	6	9	1	6	2	5	22	12	2	3	3	11	1	9	15	44	1	8	13	8	3	3	12	1	10	11
100629064	1	1	1	0	1	2	0	2	4	1	3	1	0	0	3	6	9	0	5	2	2	3	5	4	2	0	1	3	9	1	1	1	7	3	4	1	1	3	0
727515	139	198	148	167	120	252	211	163	147	146	111	188	227	174	223	142	223	251	191	87	134	184	114	188	189	30	193	250	266	63	106	141	260	226	63	173	220	163	195
727168	2281	1143	3228	1009	1032	2013	1437	1194	1321	960	804	1486	1357	1152	1150	2610	1427	2064	1131	1882	1182	1298	2560	1657	1393	476	1342	2005	1765	2509	832	1253	2172	1551	1690	1482	1329	1491	1330
727350	574	380	925	384	228	435	391	371	443	314	218	345	409	277	314	756	378	436	285	603	329	321	745	485	335	136	450	427	506	649	267	305	585	377	556	572	477	465	296
113219428	0	1	0	0	0	0	0	0	0	0	0	0	0	0	0	0	0	0	0	0	0	0	0	0	1	0	0	0	0	0	0	0	0	1	0	0	0	0	1
727358	3	6	4	3	2	0	13	3	7	2	1	2	2	8	0	5	5	4	3	1	4	2	7	3	5	0	5	11	2	5	2	0	6	8	4	8	3	3	5
726925	5	13	1	4	6	11	7	9	5	9	4	7	8	4	5	6	4	12	9	7	9	6	9	8	8	3	10	19	7	2	12	5	13	14	2	13	6	5	10
411359	5132	1768	4560	1761	1440	2330	1720	1824	2174	1477	1108	1865	1861	1655	1855	4500	1809	2514	1466	3330	1367	1611	4664	2204	1486	797	2299	1929	2472	3914	1063	1674	2561	2056	3184	2616	1661	1736	1747
552129	1970	1164	2678	970	805	1417	1243	1019	1483	947	632	1210	1174	992	998	2620	1341	1458	950	1969	949	827	3302	1498	992	545	989	1291	1548	2629	828	1017	1682	1314	1692	1684	1426	1424	1146
727574	2339	1332	3928	1317	1172	1964	1617	1589	2028	1304	981	1866	1691	1582	1207	3714	1575	1878	1375	2720	1350	1054	4529	2096	1246	718	1282	1743	2095	3758	1140	1159	2020	1975	2465	2086	1615	1673	1573
113219424	23	12	35	6	8	11	8	11	16	9	6	11	10	7	7	13	18	7	9	20	3	6	6	16	7	4	12	12	24	16	3	11	11	10	28	24	12	16	11
100578586	180	117	325	60	48	92	89	58	69	72	67	73	84	87	110	146	78	65	67	318	73	100	191	76	86	53	83	106	212	182	44	78	200	121	189	207	145	89	91
113218599	33	17	38	14	24	25	29	33	34	25	27	35	35	25	16	55	29	19	20	46	26	21	59	36	26	14	27	47	57	22	7	10	35	22	26	35	29	29	10
107965774	615	12	21	6	1	7	5	5	695	518	4	12	896	10	405	1193	7	128	7	6	602	7	28	747	407	241	2	886	933	5	438	2	11	14	454	3	28	16	595
409793	1844	912	1871	849	661	1271	794	692	1054	859	538	916	1471	753	999	1864	900	974	676	1542	963	822	2211	1290	845	301	909	1285	1431	1132	764	832	1321	968	917	828	1035	854	942
409489	647	514	1033	403	354	575	454	418	550	445	294	534	535	362	367	836	459	579	386	789	388	348	1176	573	377	247	518	627	692	835	344	388	573	553	550	561	557	450	468
726110	596	454	656	404	276	500	427	421	469	340	248	452	513	343	325	637	427	404	306	550	331	277	825	491	391	127	487	451	489	684	279	275	458	433	438	457	395	359	323
100576649	642	724	673	610	445	763	634	665	691	538	397	757	769	568	604	845	732	1123	547	556	572	493	697	804	601	209	601	706	900	557	466	558	901	793	568	748	809	729	536
409111	1062	567	2539	592	658	1140	1118	787	971	620	527	990	927	821	513	1841	946	1025	575	1411	560	607	3012	1267	641	346	708	1112	1190	2386	537	745	1077	877	1383	1104	927	998	680
100576896	2661	1166	4927	1007	1289	2172	1711	1455	1821	1163	845	1573	1550	1217	1151	3509	1575	2124	969	2860	1014	1036	4887	2163	1072	634	1252	1728	2045	3536	959	1372	2057	1576	3109	2206	1459	1781	1248
100576862	1074	1028	895	843	482	986	662	856	892	695	502	867	821	540	768	1144	907	802	674	1010	664	571	1039	860	754	324	765	955	1027	664	503	612	1170	865	558	996	947	830	579
692346	350	417	397	417	221	414	308	368	332	268	199	388	430	308	388	488	371	391	400	301	350	293	301	483	359	94	337	457	432	274	219	252	491	551	232	486	490	365	356
100576829	1083	679	1408	697	509	893	782	637	820	577	364	787	737	568	605	1201	684	815	515	987	566	517	1433	869	594	332	527	848	943	1081	434	494	977	781	688	916	758	819	555
725528	1778	1012	2451	1016	772	1349	1021	976	1171	723	568	999	1104	754	1076	2296	966	1119	877	2056	961	711	2784	1221	825	524	902	1332	1227	1806	784	801	1337	1240	1229	1210	1151	1418	807
412594	578	336	926	361	327	507	469	436	540	418	316	475	583	505	324	635	485	441	366	648	420	310	1117	589	363	160	404	688	716	844	302	315	667	472	363	593	491	421	562
725850	38	126	70	81	76	139	110	87	83	74	53	123	125	112	147	65	96	140	111	67	73	87	60	163	139	26	90	112	151	22	70	65	174	154	25	65	113	132	70
727119	48	37	94	113	59	81	30	72	108	54	62	104	89	29	38	128	71	98	78	107	29	61	108	98	78	19	37	64	127	70	13	31	80	100	20	100	76	95	20
100629065	0	0	0	0	0	0	0	0	0	0	0	0	0	0	0	0	0	0	0	0	0	0	0	0	0	0	0	0	0	0	0	0	0	0	0	0	0	0	0
102655454	0	196	7	0	0	9	6	0	0	0	0	0	0	8	39	0	0	0	0	0	35	0	0	0	0	0	0	82	0	0	31	10	0	0	57	1	0	0	43
552202	2	418	83	525	24	173	347	518	837	329	122	14	734	72	294	59	532	281	115	361	428	257	363	618	345	97	1185	507	17	339	199	218	5	585	462	694	519	280	93
100578587	197	258	1821	192	220	414	667	156	242	176	252	402	493	525	118	617	450	536	121	117	81	80	2076	224	146	12	103	231	186	169	64	611	74	115	830	540	243	86	105
412646	1135	638	1729	712	569	748	851	692	806	623	384	761	1032	563	653	1296	713	762	655	1132	557	542	2341	1009	628	229	711	1008	1147	1269	586	571	1016	815	948	923	979	771	791
726171	6274	3365	9756	4654	2448	4020	3488	4701	4844	3569	2570	3748	5504	3292	3118	8208	3878	3370	3217	6317	3171	2517	8158	4517	3007	1422	5287	3886	3672	7615	2320	2027	3417	4708	3364	3832	3823	3151	2943
102654530	144	97	46	63	23	53	67	29	35	22	22	47	59	64	55	24	48	31	50	84	81	82	19	75	58	16	88	129	122	89	64	95	78	95	86	127	103	65	88
102654576	14	16	34	9	8	24	33	9	12	6	13	6	9	30	20	26	22	14	10	41	25	27	7	9	14	2	8	32	23	43	8	47	39	30	35	42	12	9	22
412465	33	56	131	46	25	60	70	35	30	17	45	32	29	47	46	88	61	48	8	101	31	55	107	38	43	24	108	51	37	30	19	71	40	60	62	69	26	40	60
102654729	5	9	8	2	1	6	2	2	6	2	2	1	2	1	8	4	6	1	7	9	7	1	3	4	1	2	2	8	9	6	2	1	8	6	4	3	4	5	6
100217360	4	1	6	0	0	3	2	2	1	1	0	1	1	1	1	0	4	0	2	8	2	2	4	3	1	1	1	4	6	13	0	2	6	7	7	4	2	18	2
102654685	2	64	5	79	3	2	5	19	30	20	8	3	27	3	59	2	54	20	7	27	49	21	8	31	19	4	176	43	8	2	13	11	7	70	27	46	21	51	21
100579011	6	11	8	7	2	9	16	4	3	2	11	10	7	10	8	12	8	5	7	24	14	11	18	8	17	4	1	16	16	13	11	2	28	28	6	20	17	22	4
100578724	6	11	10	14	6	13	7	10	18	6	9	9	5	9	19	10	10	15	16	10	9	11	9	15	13	7	4	16	18	22	10	2	34	32	2	14	14	16	21
102655559	37	95	50	61	67	106	71	71	78	70	44	74	77	49	79	81	76	101	87	65	87	75	49	100	85	28	44	105	130	31	63	62	189	140	26	71	122	103	83
552292	110	47	134	53	44	82	63	31	43	58	31	67	73	37	64	156	92	59	27	99	35	48	67	84	45	17	56	46	78	105	47	49	51	49	64	77	25	72	48
113218604	2	2	15	3	8	10	3	8	4	5	0	6	4	3	4	5	11	5	3	6	3	5	2	6	4	2	1	7	8	7	7	9	3	5	2	3	3	8	2
102655008	138	240	185	186	111	229	158	177	264	121	115	213	212	175	160	175	166	169	137	194	146	128	185	215	154	63	166	196	207	173	113	130	200	213	105	174	173	234	156
409457	2630	2038	3878	1627	1221	2362	1881	1673	3120	1318	991	2024	2085	2813	1356	3570	1869	2567	1524	3024	1445	1617	4457	2439	1554	806	1734	2468	2524	8037	1247	1482	2380	2000	2521	2657	1995	2198	2397
726760	508	627	845	736	504	1078	709	706	803	548	389	748	724	631	561	829	708	895	704	527	651	517	740	878	676	194	637	760	884	594	487	656	992	693	526	884	871	696	640
412505	2714	2317	3764	1421	1045	2394	1736	1697	1864	1308	967	1632	1935	1442	1573	3081	1759	1666	1421	2569	1399	1178	4339	2105	1447	883	1743	2136	2013	3569	1184	1128	2095	1824	1771	2124	1880	1838	1431
412697	666	410	766	298	224	425	312	350	392	284	187	347	330	236	336	574	313	330	296	504	284	253	613	332	296	169	339	432	451	611	204	215	433	385	374	434	394	321	216
724300	302	154	266	249	149	142	75	120	171	108	71	155	136	70	147	216	96	66	110	335	163	118	252	106	118	66	178	154	118	141	184	104	211	140	122	200	148	279	102
100576121	1	2	0	1	4	1	0	2	2	3	0	5	0	85	1	4	0	1	2	1	2	1	3	5	3	0	2	3	1	35	3	0	0	2	1	4	7	2	1
113218584	245	17	23	17	3	13	18	1	8	2	4	6	11	10	26	22	0	7	11	107	19	16	7	4	39	30	4	13	23	52	22	5	19	22	34	22	34	18	51
412955	227	34	15	28	4	25	20	6	8	4	12	12	20	15	32	5	12	6	17	170	41	27	36	15	49	54	2	29	29	70	53	23	27	39	23	36	65	41	72
102655291	51	5	0	4	0	0	2	0	1	1	2	0	4	0	4	0	0	1	2	15	2	3	0	0	4	12	0	5	2	9	4	0	2	8	3	10	12	17	9
102655235	2	0	0	0	0	1	2	0	1	1	3	1	3	1	0	2	3	0	1	0	4	1	2	0	2	1	2	0	3	6	2	1	0	5	2	5	2	3	3
726798	1714	1369	1105	2316	454	1163	575	679	949	580	450	929	513	680	941	1580	686	1308	731	2916	808	583	1542	834	568	980	390	840	2088	985	577	905	733	955	914	1315	908	1650	763
726812	266	361	273	277	196	291	287	208	272	189	142	252	273	299	335	363	285	263	192	271	227	218	410	342	221	59	248	298	342	392	178	171	330	260	132	243	287	233	254
726735	2194	1438	3253	1134	977	1801	1540	1382	1766	1148	746	1667	1487	1407	1161	2883	1442	1593	1265	2601	1168	981	3969	1778	1093	657	1334	1593	1949	3281	988	1107	1818	1546	1965	1882	1500	1535	1502
107964089	22	55	49	33	40	54	44	39	46	33	21	37	34	52	48	25	20	31	31	51	34	24	33	44	44	17	37	34	48	49	28	20	49	61	7	37	40	67	32
725270	10	1	7	4	2	6	4	9	41	2	10	7	8	54	11	15	2	5	6	6	5	10	34	12	6	5	2	7	8	230	6	0	17	4	2	4	28	4	46
724471	22	29	22	50	7	10	5	16	17	9	4	10	7	15	34	22	9	11	5	39	27	12	32	8	17	13	17	36	17	39	19	8	25	43	34	25	23	22	28
104794338	35	30	24	59	20	43	34	29	32	35	8	63	63	34	31	28	35	51	46	10	29	28	65	50	28	5	47	51	50	21	23	32	43	30	18	42	47	51	29
411729	2197	1157	1697	1122	688	1236	1004	1025	1186	827	568	1203	1683	837	882	1328	1148	894	876	1776	787	996	3117	1310	826	533	1341	1482	1177	1486	757	706	1240	1133	609	989	1295	1148	943
724556	59	26	30	243	7	9	12	10	9	11	10	8	8	9	16	16	9	10	8	64	17	13	24	12	13	7	16	17	16	22	19	4	28	20	14	24	21	25	26
100578244	7	5	4	1	0	1	0	0	6	1	1	3	0	1	0	6	1	1	2	2	1	0	1	2	3	1	0	2	2	5	2	1	5	1	0	4	3	1	0
724649	13	8	9	2	4	14	3	6	12	3	0	4	1	5	4	16	11	3	5	14	10	2	17	5	6	1	4	7	11	13	3	5	6	4	5	6	12	11	4
724694	2664	2397	8494	1457	2433	6790	3939	2690	3255	2251	1964	3232	5898	1588	1368	3859	4266	1130	1997	2744	4637	1265	14694	1212	1349	1757	491	5053	2177	5939	1606	2675	2527	5277	2047	3861	2436	1386	1153
724735	0	0	0	0	0	0	0	0	0	0	0	1	0	0	1	0	0	0	0	0	0	0	0	0	0	1	0	2	0	0	0	0	0	0	0	0	0	0	1
724777	1563	565	5223	3146	492	1778	2027	110	539	637	1388	184	236	1286	94	448	659	293	174	2255	1197	264	1240	180	513	380	356	669	496	1632	313	845	1869	132	338	1230	1174	2063	3534
100578507	488	407	595	373	280	599	323	298	437	276	224	387	418	365	400	462	402	516	405	411	340	447	459	496	530	129	428	496	695	485	264	345	652	513	345	543	485	479	376
551255	1806	931	1884	782	509	959	625	840	883	652	472	813	821	604	837	1853	641	887	658	1253	574	530	1367	909	704	353	803	814	1022	1199	461	573	1100	774	1172	1075	825	839	593
102655706	1712	484	2518	1209	777	1468	1016	754	991	822	587	1091	1097	861	819	1969	840	869	735	2152	1001	957	3101	1571	805	544	596	1176	1411	1681	658	1158	1281	1078	1166	957	1118	973	733
551010	391	283	350	190	78	231	155	119	183	147	112	189	160	133	232	292	98	76	162	569	349	303	296	104	422	107	109	380	252	376	249	122	346	722	404	290	353	396	402
550962	15	7	40	26	26	38	16	35	43	20	8	31	30	76	14	36	30	20	17	36	23	13	47	45	21	1	13	19	21	133	7	13	25	21	29	30	23	17	29
727534	251	228	436	180	152	255	204	208	250	144	116	195	215	213	181	390	228	206	205	310	169	204	360	301	169	61	243	231	264	330	109	133	222	219	164	246	226	178	142
552788	1596	1098	1720	846	668	1308	835	879	963	675	519	897	985	736	1049	1476	867	1151	749	1521	675	709	1608	1009	920	366	999	1046	1106	986	528	688	1253	1148	661	1100	961	963	711
552790	949	1104	1346	862	580	1488	821	925	1020	890	490	1020	993	717	826	1093	803	950	897	921	765	579	1592	962	904	410	788	988	1035	988	616	588	1099	892	494	1121	864	740	691
724275	441	107	205	103	67	118	60	70	103	117	33	110	112	59	400	269	107	49	79	393	143	40	402	65	138	110	20	187	72	160	48	94	241	131	185	81	121	132	71
413607	469	476	831	435	301	474	455	412	517	295	224	480	412	374	384	972	472	507	378	614	349	296	964	526	402	117	430	491	570	610	258	292	575	450	516	528	485	418	309
102654955	4534	1531	4140	1866	1429	2534	1615	1704	2134	1511	899	1891	1882	1355	1684	4029	1873	2732	1525	2726	1496	1589	3527	2102	1649	487	2388	1737	2311	2274	1048	1583	3058	1952	2689	1938	1698	1668	1450
100578624	281	354	347	264	204	391	289	246	271	226	150	262	326	244	271	284	270	338	238	299	251	251	324	333	323	87	253	264	283	254	206	190	382	333	160	268	360	268	228
412759	6	13	11	13	9	13	11	11	13	10	2	15	6	8	2	10	11	16	8	3	7	6	14	11	10	1	11	11	12	3	8	8	25	22	7	14	16	13	12
551997	888	454	1066	513	358	765	540	481	641	420	319	558	543	393	459	1009	546	679	420	916	522	379	1413	656	517	271	461	635	735	938	383	477	766	587	684	753	756	739	467
412010	128	96	168	107	58	151	91	115	103	73	70	105	112	86	93	102	91	88	74	115	87	78	139	138	76	48	92	136	125	126	78	65	127	95	83	143	108	121	70
412009	736	365	712	345	254	429	296	320	441	291	166	316	362	208	346	562	306	482	272	576	280	284	626	404	302	148	408	344	363	424	210	320	398	393	508	447	417	340	267
412008	375	167	369	223	148	255	181	160	229	162	98	189	230	143	161	332	176	156	149	356	189	133	504	221	146	140	156	243	215	315	108	140	271	211	256	232	220	271	145
552105	580	285	657	179	274	403	264	269	328	267	150	285	295	160	248	621	328	419	243	432	218	228	538	325	288	75	379	318	335	377	177	270	419	330	479	327	290	284	283
724716	70	123	139	204	59	78	186	135	249	69	40	98	268	38	122	75	215	125	81	254	187	87	231	172	141	43	384	168	66	117	77	64	86	199	112	140	201	145	106
107964039	551	194	738	321	190	464	456	404	551	300	216	282	426	337	261	696	369	333	207	857	331	212	1355	538	295	240	381	467	362	829	336	277	439	576	586	526	477	463	275
724736	422	254	301	367	97	274	398	254	482	230	197	237	430	251	320	326	377	83	168	605	345	167	963	404	211	294	306	401	303	489	326	190	280	366	198	364	438	340	171
107964040	22	31	23	16	8	22	13	10	35	11	12	9	20	3	23	21	12	9	13	50	17	7	35	20	19	26	33	21	11	31	28	11	15	29	20	20	16	35	12
102654107	160	85	103	54	17	44	48	48	33	39	36	56	30	38	89	103	43	35	25	154	70	25	129	49	25	57	66	43	33	41	101	19	46	52	61	61	46	114	31
102654330	72	52	32	46	22	61	33	33	43	41	31	24	44	14	34	27	26	19	20	73	67	16	59	33	37	35	37	37	46	35	43	20	38	53	19	46	48	41	24
113218593	0	0	0	0	0	0	0	0	0	0	0	0	0	0	0	0	0	0	0	0	0	0	0	0	0	0	0	0	0	0	0	0	0	0	0	0	0	0	0
413279	349	248	482	291	189	320	333	277	480	230	109	255	414	283	267	408	350	289	210	385	266	217	800	412	228	124	513	354	305	576	248	269	280	312	283	360	367	273	268
413278	631	279	609	190	163	261	191	182	259	144	118	258	219	138	211	504	264	255	166	496	134	152	502	273	196	124	149	306	244	320	109	196	335	218	387	371	204	238	166
551690	991	607	1058	603	354	641	486	414	637	419	282	470	574	415	558	928	559	592	415	867	432	381	1130	613	520	243	560	614	613	716	356	372	761	599	635	604	588	529	390
413146	588	360	1038	484	277	560	504	454	603	361	196	458	500	444	393	827	454	518	337	822	336	315	1080	567	356	158	381	520	614	886	228	381	613	506	657	603	484	408	333
102656852	306	183	460	178	105	389	154	158	145	158	64	272	182	161	189	356	125	194	103	239	237	115	286	212	96	79	72	255	229	134	174	101	195	161	105	126	180	284	103
409791	3759	1670	6775	1763	1516	3047	2218	2333	2270	1640	1344	2565	2047	1864	1582	4893	1814	2875	1442	4032	1381	1298	5425	2417	1350	1066	1168	1763	3157	3781	1626	1656	2622	1878	2785	2387	1712	3725	1360
102656798	3	5	4	6	1	6	6	4	7	4	2	10	2	3	5	0	2	2	8	6	3	3	6	5	8	2	4	9	7	5	2	1	10	4	2	5	6	2	0
551596	2738	2073	2716	1134	1003	1363	1391	1319	1569	1395	715	1249	1578	1134	1477	2635	1691	1197	1091	2605	1189	1070	2903	1679	1694	947	1796	1581	1912	2657	973	699	1563	1687	1871	1579	1233	1354	1031
413147	601	411	2534	500	601	1055	1513	1157	1139	798	507	1133	1223	642	360	1219	2077	1184	417	1465	818	395	1152	767	517	121	496	664	1513	2155	332	980	1425	551	749	1863	594	955	820
113218583	164	189	410	207	162	276	194	203	244	200	86	253	314	116	120	282	228	196	156	294	124	128	361	292	200	68	140	255	251	210	114	151	206	216	208	272	216	156	102
551536	1567	691	1579	724	494	949	669	566	790	540	368	682	676	553	617	1309	625	850	480	1199	600	612	1705	873	701	288	743	802	934	1189	448	578	1034	780	933	912	675	696	609
412143	654	709	1576	822	599	1112	864	902	973	618	433	864	1012	785	611	1254	827	812	702	1165	780	537	2051	1122	635	269	733	987	1125	1566	693	541	1090	896	916	965	968	1035	766
100578537	643	476	815	456	307	588	434	442	617	393	229	465	461	414	467	775	381	535	350	659	394	297	818	486	398	178	458	498	602	693	407	340	661	520	504	588	551	511	477
413869	732	899	820	679	450	748	615	689	707	526	372	691	894	486	614	790	648	763	601	601	561	525	788	722	621	262	898	846	822	498	404	532	766	736	395	755	830	544	548
102655388	182	211	285	181	166	234	194	177	166	149	92	238	254	127	153	237	203	197	156	155	184	123	287	243	166	40	172	249	221	184	143	151	213	187	100	192	199	230	194
100578498	173	100	154	111	56	113	76	101	138	84	79	120	92	79	103	178	125	84	90	171	123	75	128	83	101	42	148	126	198	85	87	73	203	159	117	130	88	129	111
412711	335	97	413	173	134	221	156	162	276	119	75	170	151	156	127	336	150	193	129	290	132	114	355	185	80	46	150	162	168	323	84	109	242	196	277	197	184	201	138
551273	483	487	636	551	237	626	443	415	690	351	202	448	439	305	403	723	405	328	381	611	442	297	1018	466	399	137	473	452	382	616	331	292	622	544	376	686	643	370	350
100578429	167	112	302	134	94	159	160	134	194	106	70	130	125	163	117	261	120	125	95	235	127	96	327	153	111	76	108	159	144	419	91	95	193	151	185	182	131	217	92
100579024	56	107	117	152	94	117	99	99	138	73	62	111	137	98	85	127	136	89	108	108	128	95	160	130	127	34	115	132	124	126	77	64	125	147	64	117	172	105	95
725295	614	429	955	413	300	593	425	420	549	321	227	379	472	339	405	904	489	510	319	774	344	327	1157	554	396	185	547	513	464	820	321	326	608	651	542	575	534	484	410
100578885	3264	2076	4822	1824	1400	2681	2431	2044	2682	1604	1211	2137	2275	1899	1706	3309	2144	1930	1501	3891	2135	1353	5763	2654	1431	1254	2250	2550	2461	4821	2567	1402	2452	2396	2122	2941	2721	2558	2142
102655792	205	186	407	173	123	292	219	161	222	134	91	177	225	141	116	274	169	223	124	312	173	139	295	232	154	79	118	294	257	296	146	166	227	203	199	243	231	180	191
408716	6033	4238	10717	3756	2946	5847	4934	4192	5222	3525	2465	4967	4619	3790	3010	8010	4130	4877	3767	8494	3636	3318	12326	5359	3361	2180	2907	5461	5965	9821	3500	3627	6160	4840	6036	6066	5204	5220	3942
113218529	16	18	17	26	2	17	31	18	31	7	11	10	32	7	24	29	28	12	7	85	29	8	68	36	15	14	38	20	32	27	16	17	25	29	33	15	22	26	26
410902	149	117	133	218	63	155	278	205	385	180	81	80	438	101	135	166	330	48	103	322	135	202	701	406	193	161	439	218	173	235	174	158	133	403	58	208	301	122	110
408717	6903	2743	6895	3613	1801	3445	2085	2074	3000	2374	1750	2670	2257	1978	2367	6281	2407	2782	2660	6175	2094	1646	6023	1892	1881	1992	1260	2027	5263	5241	1927	1499	3545	2514	5557	3549	3363	3890	2662
100578397	514	605	538	726	232	694	417	540	483	469	406	551	544	559	443	629	425	475	630	695	391	204	481	285	417	345	206	402	956	399	427	190	535	451	268	593	703	879	482
408718	672	304	641	590	119	269	428	311	450	227	177	177	457	228	511	390	370	189	232	892	382	259	463	342	326	392	947	465	513	481	402	170	422	602	438	513	560	575	338
100578839	199	160	247	302	93	160	214	337	576	108	74	92	285	90	218	177	341	242	123	437	186	156	189	176	214	83	815	233	214	207	164	147	189	294	280	247	304	239	135
411453	4795	2175	6022	3336	1531	3022	2500	3114	4418	1797	1237	2101	2858	2023	2299	4536	3001	3733	1849	4812	2349	1825	6086	3424	2570	1049	6760	2865	2856	5175	2242	1871	3086	3242	4788	4057	2601	3155	1990
725743	328	301	601	266	194	287	283	293	391	233	166	241	293	204	282	476	316	418	245	267	191	222	452	300	328	105	348	299	278	396	190	256	365	351	311	394	296	245	204
411452	773	422	269	868	53	211	135	60	212	69	113	105	184	161	293	169	135	73	101	2664	995	359	604	98	385	120	1123	3190	743	2559	63	76	849	1394	3073	1375	698	226	2570
100576174	558	379	608	433	327	677	392	365	438	365	223	390	438	341	604	825	454	471	331	465	362	403	560	523	559	123	472	455	644	366	224	418	876	526	485	521	634	467	335
410087	141348	18748	6677	2599	2295	6409	1915	3146	5224	2907	5520	2434	2143	1455	29828	12723	5836	1966	2263	23460	1843	2640	7838	3196	3990	10437	4183	3417	3378	4284	1700	1888	8970	3714	5646	6440	2966	3004	1880
724274	81446	16351	4972	1084	1100	2343	1126	1495	3327	1133	4290	1341	1451	938	19668	8882	5325	1986	2084	16655	912	2216	3271	1897	3721	9807	2262	1596	1695	2397	1022	984	5583	3577	3270	4252	1206	1678	1012
724367	82143	9791	5183	721	821	3344	579	2023	1449	1483	2232	646	1612	368	20861	3011	1764	386	624	9842	1079	1253	1421	1104	2498	9338	2735	1166	1033	1793	1010	456	4192	2861	1848	3269	1571	1409	518
724405	1807	641	2002	654	313	764	607	527	644	393	341	342	511	351	1074	748	419	283	317	958	605	260	789	343	498	393	438	520	571	519	296	337	785	695	409	979	797	578	225
724449	183531	29733	29471	9449	6408	10312	7598	9131	17109	6617	12237	9115	7410	4096	46903	42116	17220	10622	8709	51001	5457	8783	20015	13026	15774	12273	10728	10378	11564	13102	5738	6675	27363	15584	21384	16489	9576	7863	5270
724488	280963	38000	10883	2475	1704	3864	2052	3282	7809	1935	9318	1953	2270	1039	64507	21229	12803	3909	4295	55396	2123	8158	5212	2476	12193	21226	5348	3188	2407	3755	1973	2003	21359	10545	6540	11662	2777	4435	1688
411348	10030	3719	14206	3849	3399	6487	5340	4538	5826	3346	2381	4356	4772	3377	5604	11563	4104	6321	3214	11651	3702	2754	15820	5861	3130	3458	4382	4944	5430	8467	3286	4005	5907	5175	10667	5791	4478	6105	3237
732492	1	0	2	2	3	0	3	1	2	3	0	3	1	2	2	5	4	0	1	4	0	2	5	1	6	0	1	1	4	3	0	2	6	1	0	0	2	2	0
100629034	4	26	4	17	16	24	13	6	4	9	3	2	11	5	20	2	9	8	12	4	17	4	12	8	12	11	17	24	12	4	15	5	21	17	3	9	12	14	6
100315665	42	60	28	17	20	42	26	24	18	8	9	30	30	22	29	30	22	15	25	63	26	11	37	20	9	15	37	31	23	19	28	6	28	32	19	18	34	27	21
408715	1407	255	1575	371	775	1333	784	1045	79	884	64	48	1289	1050	206	129	68	51	59	276	243	103	1390	87	137	145	44	384	149	312	148	411	226	191	215	289	228	231	286
102656562	202	10	365	48	137	334	86	265	5	127	3	3	170	262	16	9	0	4	4	27	12	2	268	6	6	18	9	28	4	41	6	45	17	16	14	19	20	7	14
551009	6275	6201	23163	3363	8308	12030	8841	7917	5666	5480	4701	7843	8823	3078	4938	12041	5061	15668	7107	3727	3381	5682	8419	6100	2771	769	3533	7165	8422	2070	2101	8867	6808	4321	2606	5336	4083	4099	3923
412824	1678	1406	3308	1064	790	1670	1346	1275	1470	972	660	1228	1596	951	1018	2158	1209	1471	935	1848	969	893	3485	1580	1014	548	1298	1578	1636	2021	940	1048	1508	1319	1461	1689	1439	1253	1197
100578420	2394	1011	7740	1398	1419	3249	1636	2197	2703	1340	1126	1541	1855	961	2426	5550	1716	1203	1238	4150	954	1640	7460	3259	1480	911	1277	1544	2420	2379	1022	1760	3197	1832	1585	1994	1284	1445	686
107964054	15	14	58	44	19	44	45	58	62	22	35	56	50	22	38	34	38	24	27	96	43	20	84	97	20	46	65	68	46	32	41	20	44	39	14	62	41	53	17
107964083	35	49	67	51	26	48	42	27	46	26	25	37	38	15	48	61	23	42	27	103	72	31	382	109	28	40	34	79	62	85	54	24	74	38	31	62	19	86	44
408714	197	165	375	226	114	202	230	184	308	163	100	218	211	583	124	226	130	142	123	396	142	121	422	368	86	75	137	270	247	1339	113	101	253	233	163	246	178	164	267
102654245	2	1	3	3	1	10	0	6	3	0	3	1	0	2	2	8	1	5	0	2	1	0	2	1	1	2	2	1	3	1	1	0	6	4	1	5	0	7	1
100578727	239	126	315	232	78	320	154	86	547	95	43	80	118	981	176	168	109	184	66	171	164	105	421	423	99	53	369	226	109	3832	107	78	151	152	223	252	89	218	492
100577598	187	109	204	105	112	221	109	110	128	110	44	95	80	52	138	232	117	83	81	188	122	102	275	97	72	68	123	189	110	189	132	97	223	164	185	189	149	223	101
100576249	1148	570	1143	692	390	895	501	584	566	500	230	429	424	328	605	1121	479	304	325	884	513	368	1392	505	338	387	470	619	513	955	551	316	829	597	685	703	561	1063	391
410897	414	331	819	203	232	329	334	264	422	256	208	347	391	266	233	735	330	329	291	559	233	241	965	458	221	112	322	343	459	909	228	201	419	364	355	326	256	292	401
408713	96	54	199	67	50	93	68	68	80	58	29	73	86	68	49	193	61	91	61	99	63	83	198	72	66	19	83	63	96	173	49	66	115	87	88	79	83	63	102
410896	1053	613	980	550	266	621	273	425	550	340	294	448	436	316	638	641	398	281	376	612	505	344	835	376	482	265	287	606	796	882	371	346	638	457	487	543	472	492	375
408712	1148	510	1506	519	482	872	567	505	705	475	264	597	526	466	573	1268	546	823	469	1085	478	498	1642	797	513	309	579	640	752	1303	493	488	871	754	853	743	588	746	585
552020	12347	3410	19464	7463	7896	7739	11404	9906	9380	8664	4411	12089	9856	6826	4676	25741	8360	14464	7128	16184	3753	7351	15148	13151	5368	1588	9277	8518	11264	13288	5866	5422	8489	9878	15754	10761	8245	7203	5263
113218591	255	100	245	84	70	81	138	83	70	72	31	100	74	42	75	190	60	68	85	384	53	49	184	50	30	31	162	104	69	110	109	37	65	80	95	97	76	87	59
408711	870	424	798	441	286	442	428	301	433	346	207	359	450	298	511	855	445	346	296	541	352	342	937	574	446	131	643	401	427	543	342	286	619	464	547	400	519	425	375
410895	8313	3251	12334	4069	3137	4954	4421	3895	4615	3635	2257	4717	5180	4318	3910	9854	3830	4601	3894	9334	3729	4086	12973	6516	3036	1674	4573	4380	5484	7529	3339	3605	6612	5015	5382	5421	3938	5423	3193
107964043	161	98	136	102	75	129	85	89	75	81	47	148	140	50	121	188	63	87	98	227	99	63	126	118	69	54	84	111	97	57	74	63	154	89	71	89	111	177	57
113218592	16	11	14	3	3	8	5	5	6	6	3	17	9	6	14	21	6	4	2	29	12	3	13	7	8	3	3	10	12	12	7	1	9	4	12	5	5	19	9
107964042	14	17	14	18	21	31	15	17	23	27	3	13	25	9	23	16	13	16	11	21	15	10	14	23	12	6	20	26	15	10	13	11	24	16	10	18	25	28	16
410894	65	1009	120	794	40	139	406	1059	2166	309	65	84	834	55	790	153	1528	227	105	502	942	315	397	403	694	1167	5759	447	88	220	282	171	67	941	232	247	2019	478	188
410893	1840	794	1124	1114	309	1237	574	543	668	599	418	602	675	451	757	1496	496	338	399	1588	849	356	1732	537	578	447	322	784	669	957	595	453	1512	572	749	756	836	1622	612
408710	1657	865	1813	758	486	1001	807	729	967	698	450	831	851	732	740	1668	850	823	709	1492	762	572	1945	927	632	423	641	993	968	1549	633	573	966	883	1029	1067	1044	946	691
726303	76	74	91	69	37	81	69	48	68	31	27	52	38	47	87	77	50	43	39	70	36	30	82	54	36	26	46	52	47	83	39	26	64	56	46	62	55	42	21
551849	532	287	464	246	218	271	179	385	291	204	227	260	335	212	308	551	211	620	208	387	191	276	335	408	258	78	422	282	224	297	194	263	424	298	377	398	371	391	269
410888	60	30	104	86	21	24	27	23	834	22	29	177	62	2247	43	74	16	42	35	57	59	47	285	1110	57	18	60	125	64	4556	63	38	68	114	202	65	96	90	578
104794341	0	0	0	0	0	0	0	0	0	0	0	0	0	6	0	0	0	0	0	0	0	1	0	1	0	1	0	0	0	3	0	0	0	0	0	0	0	1	0
104797380	0	0	0	0	0	0	0	0	0	0	0	2	0	0	0	0	0	0	0	0	0	0	0	0	0	1	0	0	0	7	1	0	0	0	0	0	0	0	0
107964069	14	31	29	5	4	7	7	22	8	15	2	10	8	26	15	6	3	8	6	86	16	30	10	2	46	4	27	94	35	72	71	6	34	71	56	26	29	78	31
107964103	109	60	100	41	48	95	46	58	65	46	41	55	53	45	62	114	59	20	48	124	37	41	101	52	47	52	33	70	45	51	52	19	122	91	30	105	51	76	44
408705	2585	1025	4847	1070	978	1821	1403	1260	1887	986	741	1471	1241	1400	1158	3850	1203	1688	915	2915	1137	979	4063	1808	879	715	1169	1420	1687	3534	1038	1064	1755	1553	3328	1779	1134	2152	1117
551773	313	256	535	325	201	403	288	274	570	223	144	345	291	415	264	567	347	332	270	436	254	217	688	512	281	136	187	338	360	1165	150	207	469	355	475	412	333	337	337
551743	191	118	302	136	98	155	119	95	189	98	74	147	113	114	104	303	110	183	107	197	105	88	268	156	101	72	71	155	177	248	65	122	161	112	165	132	142	138	84
724162	892	381	941	535	349	576	442	432	573	349	279	457	422	345	403	789	378	681	346	658	398	408	696	590	436	133	519	506	581	522	315	436	680	451	686	537	415	454	341
413265	531	295	681	360	172	321	299	238	341	216	156	334	319	309	265	463	255	251	203	596	260	304	595	368	209	172	216	358	358	648	200	182	364	299	325	353	292	405	236
113218582	4	20	10	16	4	11	10	8	9	13	16	18	9	9	3	6	7	7	8	8	7	7	11	18	6	5	13	15	7	9	3	3	10	8	3	12	7	13	13
552307	87	97	118	136	87	146	120	108	136	91	49	102	80	79	78	102	116	130	106	107	80	120	143	122	90	25	97	109	133	95	68	82	117	122	118	142	78	138	65
552346	2013	1283	3068	1445	1143	1833	1500	1306	1820	1031	733	1382	1427	1138	1059	2622	1640	2244	1070	1940	1114	1235	3232	1759	1286	463	1673	1573	1803	1889	905	1419	2079	1527	2088	1964	1592	1450	1178
724424	180	176	231	158	88	171	136	120	191	103	84	176	196	185	139	231	131	131	114	126	113	83	249	196	100	55	124	156	177	279	93	119	194	132	103	142	162	162	178
411955	660	220	375	275	134	297	625	139	183	65	221	192	200	245	275	203	310	478	247	218	199	717	223	186	396	107	316	479	718	624	122	545	755	477	356	334	639	307	156
100579003	696	386	899	430	317	542	452	393	428	295	197	418	424	382	448	889	406	418	316	769	449	274	1047	513	337	231	423	513	515	853	361	290	578	449	599	524	414	585	393
552405	1207	863	1041	894	759	1474	799	790	1026	751	468	893	1060	687	671	1289	986	1083	767	687	752	763	1139	973	836	221	1162	962	1077	853	585	716	1285	897	738	1049	1086	755	931
552422	159	184	186	134	98	195	141	148	173	121	78	152	156	135	137	179	144	137	107	172	141	86	194	164	151	57	116	170	177	191	113	102	231	152	104	157	174	169	145
724598	482	770	653	669	438	871	753	624	604	563	357	702	769	605	632	660	739	830	577	570	563	505	760	747	654	150	676	780	848	471	455	518	800	675	440	680	796	643	518
410127	4831	3344	7060	3295	1947	4068	3239	2615	3850	2441	1661	2901	3399	2588	2486	5942	3088	2480	2152	5790	2586	1894	8844	3479	2283	1705	3387	3301	4056	5735	2983	2269	3816	3243	3678	3873	3485	3750	2736
413928	262	362	309	356	260	472	326	306	378	314	237	343	444	317	337	363	387	524	317	231	326	351	333	479	425	68	436	356	398	164	204	283	456	446	228	365	415	349	275
552471	243	354	294	360	240	531	352	320	347	307	213	362	448	315	322	322	387	434	292	170	318	280	326	436	359	76	434	425	395	227	180	290	422	380	192	381	444	347	372
552483	354	204	635	256	272	353	275	289	494	247	148	315	286	573	244	519	278	361	221	404	216	250	642	579	253	82	282	365	342	1429	179	249	375	294	432	314	348	306	542
411349	1962	1097	2518	1145	698	1544	1204	840	1107	727	693	1083	1066	764	822	1977	990	1148	710	2173	732	781	3240	1301	881	565	873	1359	1564	1901	647	790	1301	897	1547	1549	1135	1121	812
102654426	6450	2591	6537	2359	2452	3075	2547	2219	3704	2814	1767	2928	4031	1932	2591	6138	3764	3204	2186	4066	1910	2361	5392	3484	2495	967	5160	3053	2534	3685	1581	2211	2954	3491	3432	3158	3680	2196	2608
409038	184	173	331	164	187	300	178	132	200	145	89	212	258	141	191	199	179	182	163	198	176	167	473	253	167	61	218	278	271	247	141	205	280	248	137	243	239	244	179
409039	3928	1579	6930	1504	1563	3319	2301	1916	2784	1779	1215	2479	2939	1633	1502	4285	2112	2673	1616	3674	1359	1907	7750	2983	1725	960	2465	2874	3391	4426	1833	1939	3165	2892	2742	2845	2411	2405	1811
409040	0	4	4	3	1	1	11	2	0	2	1	2	1	4	1	3	2	1	3	5	0	2	11	0	1	3	1	3	3	3	4	0	4	2	2	3	2	4	1
725008	5	20	19	31	19	15	49	33	59	25	58	14	38	17	7	54	56	43	15	57	9	26	125	66	18	4	86	45	25	117	65	24	16	19	36	21	19	53	24
102654452	22	5	5	4	3	4	8	8	1	8	5	1	4	6	5	16	4	1	5	3	33	6	4	13	6	10	6	20	3	11	5	4	6	4	13	13	13	18	17
725119	94	114	225	186	110	146	154	158	253	122	81	157	175	103	118	262	186	136	107	143	117	58	354	212	120	54	133	128	107	178	89	103	138	165	144	153	177	165	69
725164	410	447	842	123	149	318	361	13	255	173	10	473	439	148	398	96	651	163	346	14	67	846	467	21	878	35	303	807	957	62	15	331	652	456	236	1898	319	338	748
413060	769	318	793	270	185	313	264	292	343	189	152	394	369	331	158	258	256	191	133	575	211	264	952	401	202	161	565	259	334	302	257	193	427	385	169	329	282	198	398
100579058	178	121	107	42	17	43	63	36	114	32	25	56	91	158	49	65	82	57	41	127	72	49	99	99	67	30	109	95	79	482	31	41	82	106	94	121	51	61	122
410891	307	386	435	301	160	302	278	244	305	168	176	268	310	315	260	374	294	213	186	432	261	170	403	281	230	121	228	361	346	673	186	185	351	269	277	353	360	307	262
113218585	29	30	24	15	7	10	16	25	15	9	10	17	18	18	12	20	15	12	13	39	11	11	25	19	13	0	13	26	25	25	10	10	22	11	14	21	33	4	7
410890	56	201	83	106	88	160	148	174	111	103	85	124	201	125	199	104	178	136	112	87	105	99	97	131	144	31	198	146	127	44	87	72	132	163	40	92	198	127	111
725396	741	420	1037	349	313	586	431	344	490	363	230	411	446	454	364	840	369	412	316	663	413	299	1088	630	333	162	489	423	461	1230	294	328	519	459	574	547	414	494	385
408708	629	385	756	322	245	458	318	312	452	251	222	315	327	257	341	702	358	419	269	602	319	214	789	447	281	193	393	385	381	616	184	215	416	408	431	409	344	376	332
725429	180	94	140	116	51	88	87	94	112	63	52	75	102	72	87	162	70	112	69	119	95	56	168	122	79	33	104	121	130	154	62	58	105	78	146	114	134	91	73
410889	402	342	490	350	230	580	267	314	416	260	165	325	334	262	325	413	344	424	286	308	282	205	403	292	284	137	346	360	283	250	177	252	378	396	260	374	450	367	234
725530	2128	1514	2318	1101	836	1706	996	1179	1239	1244	748	1174	1591	832	895	2059	1169	972	988	1516	1018	932	2319	1507	1203	394	1185	1381	1620	1857	689	691	1474	1396	1352	1261	1261	928	1090
100576320	14	7	11	5	3	6	5	3	4	6	3	3	8	8	9	11	1	3	6	9	10	7	14	1	3	4	4	7	3	12	7	6	10	8	4	7	1	19	6
107963989	9	5	8	1	4	3	2	2	1	1	1	4	3	1	2	7	3	0	0	3	4	2	10	3	0	6	4	1	1	1	7	3	3	2	0	0	0	11	3
725506	16	10	21	6	4	7	4	2	6	4	3	8	9	1	5	8	4	4	2	20	11	3	12	2	0	3	8	3	3	4	7	4	4	7	6	7	0	12	1
113218596	24	17	26	21	5	13	7	14	9	7	6	14	15	4	6	28	6	19	5	46	10	19	30	11	6	13	16	21	26	23	20	19	17	12	19	21	10	22	19
725588	1121	730	957	946	477	812	878	1107	1486	842	436	631	1307	564	754	716	885	529	376	1632	759	538	2547	1289	616	585	1689	975	583	938	1092	509	704	1137	497	909	1022	742	635
725625	2698	1318	3520	2117	1289	2513	1648	2394	2152	1481	1176	2687	2805	2043	1351	3415	1944	1682	1730	3194	1532	2370	5220	3035	1751	748	2363	2839	2008	4007	1807	1735	2496	3502	2184	2194	2685	1811	3020
113218610	75	40	46	35	23	45	34	15	30	27	20	33	28	12	35	54	18	21	33	71	36	14	49	29	35	11	17	37	49	41	14	17	73	64	28	55	56	38	31
100576512	46	24	37	18	18	39	34	16	17	17	18	32	27	14	18	24	12	14	11	51	39	16	48	17	29	18	13	59	42	18	25	13	93	52	16	51	49	38	17
113218595	6	4	3	2	3	13	5	6	10	1	6	4	5	6	2	2	0	5	6	3	4	5	4	10	8	0	4	8	12	3	3	2	8	9	4	16	19	9	0
725757	340	188	289	167	118	164	162	143	251	105	86	171	167	183	205	323	168	138	92	315	161	91	348	194	109	126	121	217	213	443	63	122	186	186	198	210	185	183	109
725789	884	514	1220	566	408	786	493	434	586	432	296	515	622	382	518	1118	505	616	407	797	425	377	1283	606	533	169	517	642	624	721	466	388	666	579	648	607	603	498	374
725742	357	386	411	360	219	420	285	270	379	263	222	355	388	205	245	462	330	375	301	318	331	235	285	378	384	85	383	378	384	228	206	243	419	325	220	344	380	249	226
408706	33470	11473	11506	3054	2807	6380	4396	3746	5358	2692	3980	4333	4134	4100	11055	11437	7010	5799	3448	16212	2905	4113	10256	5046	4933	5550	4893	4537	5570	10211	3001	3855	7979	5709	7673	7493	4443	4865	3615
725826	1166	603	983	438	378	633	469	499	598	352	303	496	416	385	696	873	555	806	327	654	290	367	900	739	534	251	582	508	532	749	307	365	687	658	585	569	508	600	390
725860	227	201	214	214	104	199	171	146	187	131	89	211	212	172	195	197	163	172	133	265	188	192	274	250	230	52	210	280	393	255	146	175	304	311	247	259	298	396	209
725891	0	5	2	4	1	0	2	0	7	1	0	2	5	2	8	0	2	0	2	10	5	1	5	1	1	3	2	3	3	0	5	1	6	3	4	8	4	4	4
100629035	0	0	0	0	0	0	0	0	0	0	0	0	0	0	0	0	0	0	0	1	0	0	0	0	0	0	0	0	0	0	0	0	0	0	0	0	0	0	0
412076	474	306	627	284	228	381	307	290	316	244	178	297	285	241	293	527	293	396	234	400	228	199	583	334	255	127	282	318	413	399	193	234	360	359	313	330	362	322	242
412077	1443	714	2011	629	538	934	703	599	954	528	422	802	729	846	885	1712	649	1039	497	1617	607	524	2132	1003	561	395	687	824	1002	2068	455	563	1084	931	1420	927	855	797	825
726009	290	269	551	257	199	318	204	318	361	252	153	254	248	242	227	358	295	287	238	365	215	254	461	390	293	107	405	317	317	450	201	228	399	346	243	400	279	216	225
551412	293	294	512	220	206	361	262	268	309	190	158	254	240	227	211	484	245	300	203	344	182	193	493	293	265	107	183	307	295	358	141	183	405	376	328	329	337	324	192
726085	1054	617	1593	563	388	650	520	533	596	402	293	500	601	432	586	1326	517	829	423	889	442	388	1182	661	568	173	678	533	641	1065	337	436	619	622	896	674	415	512	452
551508	488	344	683	330	258	463	403	292	390	281	188	399	444	369	396	576	392	651	292	567	306	294	620	455	322	122	294	486	462	510	215	347	453	422	487	405	426	427	306
409566	378	291	544	303	159	376	239	235	313	186	142	229	268	252	245	460	260	263	204	418	207	212	513	266	223	126	245	297	319	498	136	182	328	277	304	375	252	215	165
412678	1064	684	1374	861	562	1307	709	646	720	482	363	636	703	635	692	1367	655	952	551	1055	567	575	1294	791	627	241	777	689	906	866	536	492	873	724	951	840	700	607	508
413955	1718	963	2032	1273	788	1355	1030	933	1282	692	659	1072	951	774	899	2359	998	866	884	2097	1124	702	2942	1183	779	725	600	1375	1132	1855	875	822	1509	1054	1570	1360	1216	1357	724
412127	434	375	525	384	257	479	351	379	371	341	226	363	453	356	390	423	302	436	296	327	301	295	422	443	336	120	418	369	515	236	177	275	428	394	305	379	372	279	353
410887	1690	1332	2599	1224	782	1481	1284	1049	1291	870	605	1354	1510	1057	997	2011	1255	1351	977	2104	937	851	2971	1541	980	450	1217	1291	1629	2272	831	836	1464	1254	1435	1511	1465	1350	1080
726187	1875	1146	2587	1064	718	1614	1210	1052	1256	858	707	1181	1403	979	936	2339	1348	1350	998	1728	1021	965	2804	1442	1036	349	1412	1409	1373	1899	843	885	1540	1225	1439	1427	1421	1281	963
726295	14641	3061	23155	3520	4066	6150	3892	4183	5677	4069	2967	4624	5789	3591	4834	18108	5388	10337	3691	8416	3035	4163	10117	6350	4886	951	5993	5014	5139	6119	2328	5533	6562	6117	12302	4655	5291	4042	3399
410886	3093	1979	3661	1639	1180	2424	1684	1648	2029	1386	982	1938	1977	1447	1398	3240	1809	2029	1315	2672	1484	1666	4315	2025	1572	1004	1926	2129	2170	3316	1282	1433	2390	1767	2041	2361	2049	2026	1860
551254	4249	2241	4127	1002	1167	1997	1508	1358	2087	1252	996	1726	1546	1230	1934	3732	1710	1945	1299	3697	985	1244	4152	1826	1448	1100	1145	1676	2095	2953	929	1188	2466	1915	2399	2340	1855	1674	1262
410885	55	32	109	29	29	59	72	43	54	25	54	47	38	48	40	87	71	37	44	99	58	41	89	46	31	24	39	58	61	85	26	26	90	39	71	70	63	80	33
410884	24	5	7	11	4	9	3	8	6	0	3	10	3	7	5	5	7	5	6	4	5	6	7	8	14	6	12	11	12	3	12	5	16	43	24	13	7	2	10
551123	6761	2488	16784	4335	4538	9596	7592	5814	6527	5168	3429	7609	7532	4529	4233	13138	6260	7755	4613	10378	4737	3976	18343	9563	4299	2898	3171	7218	9176	9409	3714	6728	8348	7469	8445	6622	6900	6896	4423
102654210	1215	650	1112	808	438	1025	598	535	557	480	295	793	684	274	1305	820	539	388	428	1419	1441	336	1272	530	366	835	281	781	849	936	746	297	1149	652	507	828	727	1539	366
100577125	540	231	821	359	208	487	397	375	293	277	216	437	426	240	370	709	282	214	183	1054	514	150	791	402	166	324	187	407	451	449	315	213	373	404	307	392	393	628	178
102654085	489	162	530	294	156	426	263	279	283	272	188	328	294	165	280	607	241	132	187	872	407	97	818	209	128	334	140	300	328	416	292	178	364	342	234	274	311	554	151
410883	581	313	881	317	256	421	277	293	379	225	177	325	359	212	307	794	338	462	265	618	274	248	789	424	270	166	407	414	377	592	201	247	434	356	568	427	300	350	230
100577268	2534	1058	1928	717	377	891	719	591	845	574	362	684	946	658	979	1516	468	854	619	2505	522	657	1993	1292	650	566	287	983	792	1623	290	652	968	639	1015	917	686	1032	192
410882	248	214	166	196	70	113	61	53	325	71	47	95	90	942	220	352	66	90	101	349	172	166	460	309	96	304	50	261	178	2134	185	41	254	277	353	470	493	201	321
104794316	0	0	0	0	0	0	0	0	0	0	0	0	0	0	2	0	0	0	0	0	2	0	1	0	0	0	0	0	0	0	2	0	0	0	1	0	2	0	1
550665	476	600	704	359	331	605	385	375	442	376	238	396	486	373	398	489	419	537	386	541	374	317	693	492	487	154	542	512	504	508	287	309	512	490	337	483	463	406	430
724553	291	235	376	266	177	258	210	179	222	179	120	217	265	180	171	373	224	274	197	253	183	164	364	289	256	78	228	250	284	259	145	165	240	242	309	258	241	201	196
413933	317	335	311	272	142	290	213	283	236	220	174	292	325	179	340	272	248	207	259	307	277	215	282	337	260	113	227	347	345	206	183	201	377	317	219	301	349	285	232
100576274	73	67	68	63	37	55	57	32	63	39	32	36	60	33	51	62	42	59	37	46	55	37	88	56	48	24	43	64	63	56	23	42	65	35	41	46	75	58	35
413023	202	192	261	163	102	227	172	170	180	140	86	168	170	151	151	243	169	188	158	181	131	126	221	220	174	45	199	219	213	138	96	133	186	181	170	148	194	177	99
412780	159	211	469	246	145	282	74	187	241	121	100	258	253	144	193	241	119	100	176	284	157	135	309	258	188	100	229	164	78	156	131	126	182	207	206	181	234	266	155
102656247	440	586	901	451	308	602	472	491	462	494	235	515	596	308	394	635	487	686	453	596	409	456	506	493	529	123	749	618	756	271	235	534	710	512	383	492	597	483	316
727293	397	455	1022	559	392	754	500	508	543	368	363	575	671	581	420	584	494	443	444	537	436	275	742	508	579	134	564	489	517	472	232	401	591	384	278	471	575	555	310
113218590	141	76	112	61	35	71	62	67	125	63	32	79	56	66	107	101	63	97	71	126	55	51	110	118	118	28	90	90	104	92	59	46	114	114	103	95	71	82	67
727300	178	183	223	211	118	232	174	224	210	143	86	171	240	141	203	248	193	202	134	178	163	169	236	233	276	55	183	238	202	122	112	120	245	219	132	172	206	192	141
410879	270	154	517	171	165	241	224	206	278	146	108	226	173	265	192	443	202	291	155	315	158	163	463	219	149	61	208	188	264	565	120	142	244	203	349	249	187	213	152
727308	2243	1078	1753	717	455	1153	831	645	886	516	443	755	1042	628	885	1472	770	618	471	2303	1015	856	1691	716	916	555	1041	1699	1569	1868	1293	545	1400	1568	1045	946	1226	1401	1444
113218598	191	95	79	82	33	96	71	31	50	35	29	58	58	32	101	62	33	15	40	189	123	63	59	48	57	68	41	112	69	89	76	23	95	110	64	70	101	115	47
408702	799	428	1023	358	331	456	353	309	459	294	186	338	478	362	381	562	339	474	235	993	315	373	922	390	297	188	413	548	511	665	304	364	531	555	340	497	449	364	333
102654348	30	12	27	9	13	38	19	9	11	13	8	19	15	26	12	31	7	8	11	47	33	26	28	15	24	6	32	55	38	97	67	10	30	55	13	14	31	43	26
100579019	3219	5025	5222	13749	1499	2043	2992	8465	14265	3749	2641	970	10537	3609	9018	4534	7898	5551	1424	13480	7974	9041	12454	12795	9487	4184	43728	9108	3193	10449	7056	3481	4358	11374	6013	9210	10240	9037	3624
408701	221	173	406	203	190	213	160	152	213	132	91	193	181	186	142	370	191	280	171	240	136	138	488	243	172	73	185	231	202	326	89	148	240	152	208	226	174	222	141
725009	218	192	526	228	220	362	249	237	340	236	153	291	266	223	164	551	223	366	200	368	217	174	563	348	273	100	155	300	359	419	154	260	402	327	386	361	240	305	201
100578514	6	3	9	4	1	3	6	1	2	0	3	0	2	6	5	2	5	2	0	6	5	7	5	2	3	3	9	11	15	18	7	0	7	13	5	1	5	3	6
725089	11	1	13	14	6	2	1	7	3	5	2	0	7	7	1	0	1	1	1	2	1	3	4	1	4	8	21	1	9	36	8	0	2	6	1	1	1	5	3
100578611	304	104	240	135	62	102	176	65	108	73	87	61	135	166	80	121	64	43	33	186	81	75	267	103	87	69	122	117	139	289	85	38	74	121	126	61	111	148	84
104794335	313	133	378	105	58	216	104	102	124	90	80	123	88	95	137	274	114	173	111	346	137	124	314	112	86	89	76	155	112	266	104	151	256	113	267	208	137	224	71
412330	7358	4096	10628	3952	3253	6951	5500	5756	6776	4986	2972	6142	6121	4407	3732	8972	4481	5060	4148	8120	3807	3052	12857	6491	3920	2308	3090	5896	6206	7580	4707	3683	5531	6405	4981	5629	6901	5141	4642
100578715	223	192	194	153	97	219	177	176	219	122	118	158	186	198	183	243	160	153	126	180	135	135	258	191	145	117	103	241	219	407	67	117	197	169	155	244	241	211	146
412331	956	511	1100	463	311	546	466	464	558	348	267	462	482	432	511	833	503	621	404	955	408	353	1126	609	438	249	506	614	591	858	393	408	719	603	718	724	535	573	508
725325	1648	1060	1776	1677	694	2502	1106	815	1367	1027	608	900	1256	1036	910	1651	1099	751	796	1435	1155	772	2400	1074	1000	727	787	1591	1178	1889	712	759	1344	1181	1100	1157	1545	1151	579
725357	220	123	444	121	169	258	136	133	125	131	100	165	187	151	161	580	218	206	158	310	120	143	539	226	189	34	123	189	181	309	75	130	261	188	264	163	213	188	147
102655463	20	24	37	33	20	45	39	25	48	28	32	32	34	29	31	34	44	41	29	22	28	34	31	40	53	8	27	29	38	37	19	35	32	35	12	30	22	17	32
411871	712	362	1386	522	322	781	686	623	970	537	339	672	652	914	461	1120	522	516	370	1139	459	409	1842	890	331	296	558	656	554	2636	514	469	543	774	584	587	623	803	536
411870	722	385	1038	381	426	551	478	435	512	399	261	465	548	354	386	1276	516	658	410	631	322	367	1111	507	439	123	505	523	645	672	223	390	579	440	713	505	454	446	372
409246	3558	2297	5645	2490	1891	3639	2249	2370	3051	2106	1216	2575	2715	1896	2106	5147	2186	2840	1807	3809	2131	1672	6604	2876	1872	1130	2551	2798	3353	4526	2213	1878	3015	2699	3616	2911	2691	2827	2108
409092	293	176	503	271	192	335	223	193	361	185	93	297	263	659	199	514	199	229	202	356	194	159	548	353	203	92	164	295	313	1645	147	172	264	284	315	282	286	267	281
100578119	541	255	716	366	234	412	254	265	340	282	143	307	316	205	272	695	276	346	279	437	260	202	603	315	306	108	222	295	315	394	169	225	403	329	556	257	318	312	251
100629036	11	16	36	20	19	28	35	19	24	13	7	24	22	16	17	63	25	11	14	41	17	10	81	23	17	7	18	34	22	30	15	13	11	33	18	26	27	14	12
409091	830	662	1255	811	739	764	996	846	1258	815	329	491	1158	466	626	1141	884	550	442	1354	754	492	1718	995	677	276	1621	890	579	672	960	516	1082	1108	555	743	1004	888	648
724425	2	2	2	1	1	1	1	1	3	1	1	0	0	4	2	0	1	0	0	2	5	2	1	5	3	1	5	0	0	6	1	0	4	4	7	1	0	3	4
100578084	119	51	629	110	68	72	170	34	78	61	39	69	87	137	31	276	91	99	47	602	120	191	390	85	57	15	170	92	78	107	44	103	237	74	91	56	59	157	767
413350	31	30	33	39	17	27	11	21	31	17	11	12	27	12	18	30	11	13	13	54	30	12	44	23	20	26	13	26	26	42	25	15	31	32	23	30	24	33	7
413351	305	224	441	221	117	264	207	177	261	191	111	214	215	169	204	426	198	227	169	323	218	166	488	260	200	95	162	237	250	374	144	146	240	220	311	302	246	241	161
724675	10868	2954	4302	926	946	1917	1120	1232	1646	856	1105	1245	1089	1053	3872	3881	1936	2304	1001	5805	750	1320	2806	1452	1499	1324	1277	1201	1617	2080	797	1322	2533	2206	3209	2130	1055	1696	990
724599	4919	2416	8665	2763	2135	4203	2939	3147	4183	2369	1682	3436	3265	2265	2277	7287	2792	3559	2529	5730	2253	2084	7486	3408	2478	1300	2585	3388	3728	4911	2042	2228	4448	3963	4239	4421	3047	3894	2391
552075	8151	5706	7211	6795	3387	7993	4332	4274	4787	4508	2849	5435	4986	2983	4503	7227	3923	3490	4938	6835	5515	4489	11847	6058	4952	1822	4186	5887	7340	5615	4183	3247	6855	5073	4770	5694	6377	4910	4137
113218612	3	1	6	6	1	0	3	0	3	0	1	1	2	5	1	0	1	1	2	4	1	2	5	0	1	1	0	1	2	1	4	0	2	1	0	0	3	7	0
100577939	12	5	11	7	10	15	9	6	4	4	3	8	6	5	6	8	7	8	12	7	11	8	3	5	8	9	11	13	11	8	7	3	12	8	1	12	13	8	11
551992	1125	531	1473	410	325	661	427	442	557	278	287	465	503	444	448	1017	481	695	410	1063	338	371	1410	519	406	209	654	509	483	1049	285	342	586	495	621	595	407	483	422
412700	397	380	596	341	221	454	338	326	439	263	190	354	365	313	268	496	326	336	281	473	311	255	713	397	327	147	336	400	395	499	261	192	396	346	297	420	394	368	264
724808	869	798	1003	630	352	754	598	624	741	511	345	562	782	402	575	953	545	620	541	828	530	445	958	777	559	276	799	687	670	871	396	369	700	644	608	737	735	568	464
724850	399	335	599	299	179	433	325	283	348	276	182	317	398	226	281	465	314	369	235	434	273	268	621	432	328	118	475	321	371	341	273	245	390	372	369	325	366	309	277
551872	1053	1128	933	842	730	1011	941	1070	745	880	574	1069	1375	702	660	1125	890	863	827	640	672	913	1075	1206	883	202	1339	942	1143	860	585	843	836	797	589	1017	1006	847	743
413845	2402	1078	2904	871	873	1161	1119	1181	1714	1050	786	1228	1410	891	1067	3488	1517	1515	973	1746	782	1194	2557	1371	1019	305	1244	1118	1313	1774	620	978	1335	1375	1647	1223	1275	863	1039
409871	150	150	339	217	115	224	193	197	304	135	100	225	229	217	142	275	189	210	156	248	160	128	273	252	154	65	205	373	182	350	87	150	241	159	237	202	179	288	255
410878	790	276	1553	294	699	704	517	790	607	740	360	777	867	346	213	1386	582	1227	646	407	192	130	1379	682	224	35	287	451	621	310	89	699	465	245	402	559	281	330	133
551772	77	21	108	29	18	45	11	29	45	30	13	48	43	39	15	12	26	20	21	59	18	11	64	37	19	14	9	5	17	43	21	35	57	19	7	25	17	22	1
100578436	96	34	88	81	23	68	35	56	105	32	34	47	47	198	29	62	48	23	23	137	40	34	111	67	32	29	39	43	45	360	62	19	91	48	35	67	44	86	43
102655100	18877	4984	4008	816	801	1747	1028	1033	1526	727	1390	1231	935	506	5648	2777	1662	983	570	12446	1847	760	2507	822	929	9613	1098	1672	1411	1532	1046	675	2830	1816	1398	2270	1201	3094	798
113218600	1001	1527	130	187	209	478	296	291	318	200	347	320	279	139	1610	193	486	226	169	792	439	191	142	197	286	1315	224	410	410	79	335	145	745	433	39	432	348	669	172
107966103	25944	7624	5361	1006	1297	2723	2021	1917	2516	1369	2178	2176	1937	959	7722	3727	3290	1806	985	15730	2795	1246	4633	1528	1602	11915	1998	2669	2261	2536	1906	1369	5026	2520	1805	3397	2395	4334	1601
408699	29951	9563	12949	2599	3028	6035	4177	5545	8113	3474	6238	5119	5053	3089	9615	14539	7984	5008	5042	19328	3093	5186	10949	6501	5634	14152	5444	5055	5810	6414	3626	3772	13348	8146	6973	10815	4742	7178	2680
113218601	44111	13198	9621	1539	1949	5140	2943	3749	5478	2059	4654	3560	3284	1518	12735	8592	5648	2446	1892	28774	4222	2620	7348	2133	4043	21623	2532	4502	4100	3599	2620	1843	10883	5795	3117	8122	4068	8231	2222
107966102	15201	4077	4542	1035	931	4577	1353	4205	8108	1060	6911	2249	1175	1043	5432	16311	9182	1738	5370	10365	757	5003	3274	1530	6724	5031	538	1414	2882	1939	489	668	12950	6947	4795	10470	1557	4582	426
725165	21	53	90	72	18	35	55	56	81	28	26	10	139	27	30	17	106	10	16	46	70	18	3	13	22	40	204	78	37	48	20	20	58	64	8	60	110	42	34
725205	5	5	42	12	10	13	19	11	2	1	25	3	23	13	17	14	17	6	7	25	5	9	1	0	7	1	6	20	14	15	8	12	31	23	4	25	8	10	17
100577787	18	12	30	4	4	14	20	7	3	6	16	1	21	11	16	13	22	4	8	20	2	8	0	2	7	6	8	17	11	9	13	4	33	5	1	20	7	6	13
107966099	13	10	15	4	4	2	10	5	2	1	4	1	23	8	6	2	4	3	8	14	1	2	1	4	3	1	3	6	10	9	0	8	12	10	3	14	2	2	9
100578402	5	5	25	6	5	11	14	13	3	0	6	1	9	8	8	8	13	5	7	12	8	9	0	3	5	3	10	14	6	18	2	9	23	17	9	23	2	7	15
100578210	18	28	82	17	19	31	53	18	7	8	41	10	68	36	30	19	46	9	36	34	16	19	1	11	19	12	21	44	28	53	26	20	70	28	3	58	12	15	42
102655367	6	2	16	5	2	8	7	3	1	1	3	3	12	6	15	3	3	4	3	2	0	2	0	6	2	5	1	5	8	2	2	1	9	5	0	4	1	1	5
107966100	5	2	10	3	0	1	2	3	3	0	4	0	6	2	6	0	4	1	1	3	0	7	0	0	0	1	3	7	5	5	7	3	5	3	0	3	1	1	5
102655434	8	0	4	4	3	3	2	3	1	1	4	1	3	1	4	0	1	1	5	4	1	1	0	1	2	2	1	6	6	3	3	2	7	0	0	3	0	0	6
107966098	1	7	12	9	6	14	20	10	2	3	13	2	12	9	13	4	19	4	11	18	5	10	0	7	4	8	7	19	22	4	6	12	35	10	3	35	9	7	14
102655553	1	2	10	2	1	2	6	2	0	0	5	0	5	4	2	0	5	0	6	5	0	2	0	0	5	2	2	5	4	3	0	1	6	1	0	10	1	2	5
100577979	23	12	26	20	8	19	15	11	6	5	21	1	32	16	7	3	21	8	17	23	6	14	0	7	7	8	7	31	29	27	5	12	71	27	7	29	7	3	34
100578047	6	1	15	1	1	2	10	1	1	1	7	1	10	6	2	6	5	3	1	13	3	4	0	0	1	1	3	5	4	11	7	3	27	9	7	17	8	4	8
100577902	13	7	32	1	11	16	18	5	4	4	25	7	28	11	14	9	14	4	9	37	6	8	3	4	12	4	14	15	5	8	6	8	42	13	8	28	9	7	11
100577867	23	6	35	3	6	4	21	6	8	1	28	8	26	14	14	11	21	2	3	33	5	3	2	1	8	6	3	16	21	21	5	12	43	7	5	23	2	10	14
100578013	20	21	54	4	5	14	14	17	3	1	17	4	27	14	20	15	21	11	7	38	3	15	0	2	11	9	10	12	20	19	12	12	46	13	2	39	6	19	15
100578083	5	14	36	4	9	15	19	10	4	6	9	6	17	9	5	7	21	2	5	20	1	11	0	3	3	2	5	12	14	14	3	4	31	3	0	33	0	4	10
100577715	22	6	107	0	7	17	35	23	11	5	36	9	37	19	24	19	28	11	6	43	5	8	0	1	7	7	11	21	17	34	8	10	75	8	5	51	15	8	7
113218603	24	3	25	4	4	9	13	7	3	4	8	1	5	8	4	9	4	3	2	20	4	7	1	1	5	2	5	15	10	8	3	4	33	8	2	22	5	6	9
100577671	1	2	6	0	2	2	0	1	0	0	2	0	1	2	1	6	2	1	4	1	0	0	0	1	0	0	0	2	1	0	1	0	7	3	0	3	1	4	1
100577634	6	1	3	2	0	2	5	2	1	1	2	0	7	1	2	1	2	2	1	7	0	3	0	1	1	2	1	3	7	1	1	1	12	3	1	3	1	2	2
100577938	2	1	11	1	2	7	5	1	0	0	1	0	1	1	0	6	0	0	2	7	2	2	0	0	2	0	1	3	7	1	0	1	21	8	0	10	1	1	5
100578142	10	5	3	8	2	11	6	3	0	0	7	0	4	5	5	1	1	4	2	12	1	8	0	5	6	1	8	16	11	6	5	3	24	20	1	22	8	13	20
100577590	11	13	10	3	2	6	13	1	0	0	8	1	4	5	3	1	3	0	3	19	0	4	0	1	8	4	6	14	14	7	2	4	40	11	1	12	4	7	18
725861	3	13	4	2	1	4	6	3	2	0	4	0	6	6	12	1	5	0	1	16	2	10	0	1	3	4	8	4	11	3	1	5	31	8	1	13	6	10	17
102655825	4	6	3	2	1	4	3	3	2	0	3	0	4	0	6	2	2	0	0	7	3	3	0	0	4	2	3	4	6	0	1	2	22	4	3	7	2	4	10
102655857	34	5	27	4	10	7	9	3	3	3	9	1	14	7	15	0	18	3	4	38	5	17	0	5	10	11	15	16	15	21	11	6	123	20	4	52	21	13	26
100577482	3	1	0	4	0	1	1	1	0	0	4	0	0	0	0	0	0	0	1	5	0	0	0	0	0	0	0	3	2	5	2	0	5	5	0	2	1	0	4
107966088	0	0	0	0	0	1	0	0	0	0	1	0	4	0	0	0	3	0	0	0	0	0	0	0	0	0	0	0	0	0	0	0	1	0	0	2	0	0	1
100642168	4	16	7	7	1	11	5	3	2	1	12	1	2	3	7	1	9	0	3	13	1	13	0	2	4	3	8	8	12	0	0	3	30	16	0	22	4	9	15
100577446	9	19	10	11	1	0	5	0	2	0	10	1	4	3	17	0	2	0	1	19	2	14	0	0	16	1	13	22	40	10	10	3	101	18	1	25	11	4	34
100577786	229	102	113	23	76	95	67	85	47	64	31	51	64	47	56	91	65	65	49	178	85	39	74	50	64	15	75	151	114	62	26	22	153	63	63	92	68	99	38
726097	58	28	79	31	32	39	21	55	32	35	17	39	67	24	17	64	29	41	22	99	15	21	57	51	31	11	34	61	69	55	14	14	74	22	52	79	19	30	13
102656092	2	3	4	3	6	1	6	3	4	3	2	4	4	4	2	1	1	6	3	2	1	6	1	2	1	0	2	5	5	4	0	5	12	6	3	3	3	1	6
100577334	39	7	35	8	22	11	14	22	19	9	7	16	22	12	7	18	9	16	5	45	4	9	20	39	10	2	11	31	15	20	6	14	31	22	19	33	13	14	4
113218602	98	79	68	34	48	46	23	30	14	23	32	34	101	32	52	13	24	19	30	141	17	49	13	24	51	17	26	87	59	20	9	16	100	62	23	65	20	40	40
100577714	60	31	60	39	22	32	35	31	11	24	21	30	55	16	32	49	24	34	24	54	19	28	12	34	37	11	40	42	56	53	28	18	89	46	28	49	29	20	50
100577226	9	11	9	8	11	11	5	5	5	5	2	6	11	9	7	9	9	7	3	21	2	10	3	6	11	0	7	11	10	12	10	3	20	7	11	13	9	13	7
100577181	13	4	5	4	6	5	3	3	3	5	3	6	6	3	2	2	3	4	5	9	2	3	2	3	8	1	3	13	2	6	1	3	20	9	8	7	6	5	6
107963966	19	3	3	2	4	3	2	2	1	6	0	1	3	1	2	0	0	3	1	12	0	2	0	0	2	0	1	6	3	9	1	1	7	11	1	6	2	1	5
100577101	4	4	9	2	3	1	6	3	1	0	4	2	6	7	1	7	2	0	1	7	1	2	5	0	1	2	0	5	2	2	4	5	12	1	5	5	2	4	2
100577068	4	6	18	6	7	4	7	6	2	2	8	3	4	5	11	14	1	1	2	16	16	6	9	1	2	1	3	11	2	1	1	1	12	13	6	9	12	6	5
100577031	3	8	26	8	11	7	6	5	5	6	8	3	15	9	4	1	8	9	4	15	9	10	13	6	9	7	1	17	6	5	6	0	33	11	5	11	2	10	12
100576984	13	4	20	5	7	5	4	1	4	1	3	5	11	5	2	2	6	2	2	14	4	2	6	3	3	3	2	5	8	1	5	3	14	4	4	15	5	12	4
107966095	1	1	0	1	1	0	4	1	2	1	3	1	3	5	2	0	1	1	1	7	1	1	0	0	2	0	0	1	1	0	0	0	2	2	0	2	4	5	2
100576944	4	6	46	4	8	13	15	21	15	6	4	18	14	19	5	4	9	7	14	13	11	3	5	0	8	3	5	5	5	3	4	0	7	8	5	12	3	10	6
113218588	1	0	3	0	1	1	4	2	0	1	2	2	7	1	1	0	3	2	2	1	1	0	0	0	1	0	3	3	0	0	3	0	5	1	1	5	1	2	3
100576914	6	7	13	1	7	4	12	14	3	5	5	11	8	8	1	4	7	0	6	6	4	0	0	0	5	2	4	9	4	0	3	1	17	7	1	4	0	11	4
100576881	53	22	31	9	10	11	30	11	13	12	2	18	28	19	34	4	8	13	13	53	19	3	0	1	5	10	27	27	7	1	24	4	27	6	7	19	4	82	13
113218533	13	8	31	7	5	12	14	16	7	10	12	10	26	12	2	0	11	8	7	9	6	5	7	1	6	3	4	6	10	0	0	5	11	8	0	6	1	16	13
102656676	22	21	76	19	27	35	39	50	23	26	29	16	42	53	18	37	33	24	31	28	8	18	4	8	27	8	23	48	30	0	7	26	93	34	5	61	4	21	31
100576816	31	21	128	21	41	33	36	42	24	22	35	30	54	39	16	26	42	24	30	38	4	16	0	8	16	13	26	15	35	7	7	11	66	20	2	60	11	33	13
100576783	59	32	269	39	72	35	50	59	35	51	53	66	97	33	16	28	41	45	28	36	14	24	10	7	15	16	27	27	42	4	18	28	153	29	14	81	10	102	39
100576749	32	31	325	39	111	33	73	80	43	51	75	79	164	47	19	25	66	51	49	59	15	25	6	10	13	9	25	55	30	9	21	19	166	14	16	85	6	73	35
107966089	4	16	141	12	28	24	29	25	16	13	25	20	51	21	3	10	12	26	16	22	7	6	1	3	2	3	6	10	14	4	7	5	50	11	0	48	3	56	11
100642169	11	4	54	3	12	5	8	6	16	6	8	9	28	7	5	0	5	10	5	14	3	0	2	0	2	1	3	8	2	1	1	2	23	6	0	22	1	12	3
100642170	16	6	14	24	6	9	35	9	0	4	11	3	22	22	27	2	19	7	6	38	11	13	2	4	5	5	12	25	5	4	12	3	96	10	2	75	6	31	21
100642171	0	2	16	8	1	2	8	0	0	1	1	2	10	1	1	5	5	2	1	23	4	3	1	1	1	3	4	10	2	1	2	2	23	4	3	23	1	13	5
102656907	3	1	7	10	2	2	7	2	1	0	6	2	5	11	7	0	9	0	3	19	2	2	0	1	0	0	2	9	4	5	3	2	34	5	0	20	1	17	9
100576714	0	6	19	8	3	3	9	4	3	0	4	2	9	4	5	0	4	3	4	18	6	2	3	1	4	2	7	15	3	0	3	0	34	5	4	32	4	27	6
100642172	0	2	2	8	1	1	9	1	0	0	4	0	5	3	4	0	6	0	1	15	4	2	0	1	1	2	2	6	3	2	5	1	19	13	2	18	3	10	3
100576681	8	4	12	4	4	3	10	1	2	0	1	2	6	8	1	0	6	0	6	11	9	3	0	0	1	1	9	14	5	6	10	2	39	3	3	30	8	13	9
100578520	0	1	2	0	0	5	1	1	0	0	1	0	0	2	0	1	2	0	1	6	2	0	0	1	0	0	0	0	2	0	1	0	6	1	0	8	0	1	2
102653637	2	0	4	5	2	2	13	0	2	3	1	0	8	7	1	1	2	1	4	6	3	3	0	1	1	0	2	3	1	3	4	0	27	1	1	24	0	6	5
102653703	1	1	7	5	1	0	2	0	0	1	1	1	2	6	1	1	3	0	4	4	11	1	1	0	2	0	0	8	2	0	2	1	29	5	0	16	1	2	6
102655435	1	0	3	1	3	0	1	1	1	0	0	0	2	3	2	0	2	0	1	4	8	0	0	0	2	0	3	2	1	1	11	1	19	2	0	8	2	10	2
726567	1119	1220	1410	1260	818	1939	1062	1177	1059	866	640	1005	1264	920	751	1475	1131	1020	967	1196	859	757	1722	1125	953	358	862	1089	1430	935	579	775	1417	1042	772	1226	1183	1181	868
113218586	14	38	24	15	24	40	37	24	37	49	23	78	58	29	50	32	46	65	64	27	37	40	53	66	36	6	30	76	70	13	24	50	49	49	12	37	59	42	27
726583	349	218	366	206	165	314	236	194	298	165	124	244	200	214	187	407	217	254	199	297	171	167	431	240	211	87	158	230	266	349	105	194	260	227	286	304	226	246	188
100576571	360	347	435	200	228	386	290	289	295	233	172	302	329	223	307	473	313	259	285	344	262	182	468	336	245	138	211	331	388	359	188	181	368	358	236	324	344	292	243
550664	605	366	668	309	258	440	353	283	331	305	156	330	373	346	274	564	420	455	256	415	293	282	696	392	343	130	306	433	448	509	188	320	436	352	258	416	407	336	309
412132	3128	2081	4437	1950	1281	2486	1852	1880	2318	1571	1107	2070	2079	1764	1528	3727	1777	1965	1625	4028	1715	1252	5137	2358	1457	1002	1899	2256	2226	3658	1768	1414	2446	2101	2349	2575	2136	2489	1764
552365	271	229	351	237	126	258	196	209	257	186	91	205	268	218	175	361	189	186	192	285	188	127	387	277	144	119	226	273	211	440	154	139	223	201	142	235	251	243	217
726679	1006	422	1622	430	396	665	509	490	611	379	284	500	406	608	446	1340	533	734	373	849	342	403	1231	700	388	152	433	595	716	1702	298	445	766	533	1043	587	405	531	405
412005	253	239	321	246	135	261	196	226	320	180	102	199	266	222	182	306	224	183	164	304	220	140	413	289	187	92	293	246	247	336	192	162	254	289	204	309	280	224	211
726711	95	61	199	96	64	134	77	51	64	72	47	66	87	92	74	137	75	70	78	106	73	37	168	86	106	20	56	103	80	107	44	36	116	104	89	83	138	83	35
102654653	1072	914	2538	1276	859	1425	1157	1144	1290	1068	639	1249	1524	1283	712	1719	1130	1158	926	1662	970	883	2687	1741	870	358	1373	1335	1580	1971	1169	860	1437	1063	1059	1282	1311	1512	1123
408693	6636	3764	7695	3320	2480	4674	3500	3553	4478	3161	2425	3808	5173	2802	3292	7279	3976	3921	3197	6871	3345	3084	13146	4917	3540	2002	3896	5025	4896	6528	3445	3195	5227	4671	4790	4558	5086	4378	3411
[truncated: 10,364 more rows]

## Sheet: Table S4 raw RNAseq Commensal
Title: Honey bee (Apis mellifera) queen quality: Host-microbial transcriptomes exploring the influence of age and hindgut symbiont Commensalibacter melissae
Authors: Duan C. Copeland1, Oliver L. Kortenkamp1,2, Brendon M. Mott1, Charles J. Mason3, and Kirk E. Anderson1
Table S4 raw reads aligned to Commensalibacter melissae genome
#NAME	L37	L40	L14	L35	L10	L13	L20	L11	L12	L09	L07	L08	L06	L03	L38	L28	L05	L01	L04	L39	L32	L23	L17	L21	L25	L36	L33	L30	L19	L18	L34	L02	L26	L27	L22	L24	L16	L31	L29
#CLASS:Age	YOUNG	YOUNG	YOUNG	YOUNG	YOUNG	YOUNG	YOUNG	YOUNG	YOUNG	YOUNG	YOUNG	YOUNG	YOUNG	YOUNG	YOUNG	YOUNG	YOUNG	YOUNG	YOUNG	OLD	OLD	OLD	OLD	OLD	OLD	OLD	OLD	OLD	OLD	OLD	OLD	OLD	OLD	OLD	OLD	OLD	OLD	OLD	OLD
#CLASS:Carb	8.30201	8.66239	10.3133	10.473	10.5316	11.6181	11.8733	12.0033	12.0382	12.5552	12.7584	13.2031	13.4935	13.5926	13.7347	14.2115	14.2772	14.6005	14.9958	16.1428	16.1742	16.3522	16.417	16.9874	17.5158	17.6691	18.2534	18.5548	18.8402	19.1159	19.8691	21.2662	21.9957	22.2051	22.8121	22.8162	25.523	26.4282	26.8187
#CLASS:A2.1rel_abun	0.09	0.17	0.68	0.22	0.15	0.63	0.4	0.83	1	0.76	0.32	0.99	0.97	0.33	0.34	0.99	0.94	0.38	0.31	0.29	0.31	0.08	0.6	0.19	0.17	0.27	0.29	0.51	0.51	0.32	0.46	0.23	0.37	0.28	0.17	0.13	0.57	0.4	0.13
#CLASS:A2.1	LOW	LOW	HIGH	LOW	LOW	HIGH	LOW	HIGH	HIGH	HIGH	LOW	HIGH	HIGH	LOW	LOW	HIGH	HIGH	LOW	LOW	LOW	LOW	LOW	HIGH	LOW	LOW	LOW	LOW	HIGH	HIGH	LOW	LOW	LOW	LOW	LOW	LOW	LOW	HIGH	LOW	LOW
D9V35_00005	208	78	1642	337	461	605	287	720	656	545	227	375	452	175	244	1680	264	330	275	458	302	99	1155	241	126	114	68	313	206	397	487	210	1047	449	443	298	388	479	100
D9V35_00010	109	42	463	89	89	225	99	219	209	192	65	140	153	45	72	660	98	100	92	200	92	42	343	86	48	72	34	121	83	167	196	86	235	98	86	100	179	69	64
D9V35_00015	120	30	194	26	70	113	73	168	111	167	30	88	95	29	54	199	84	63	28	88	66	23	313	24	18	29	17	47	31	36	93	74	120	42	44	31	41	2	20
D9V35_00020	336	201	1044	196	254	772	325	961	829	905	233	495	708	181	333	1873	396	238	358	487	444	157	1894	277	230	233	180	390	246	571	666	214	612	613	221	326	532	291	166
D9V35_00025	101	62	263	21	52	134	75	228	89	132	34	108	109	30	114	450	63	57	43	186	88	23	471	45	38	60	39	88	44	89	136	67	121	49	46	62	56	7	57
D9V35_00030	21	13	48	9	13	38	13	77	24	47	16	20	30	15	35	80	15	2	10	66	25	5	147	12	7	20	9	20	23	9	41	8	32	19	14	8	39	2	9
D9V35_00035	130	53	489	35	77	148	66	361	135	148	50	142	135	50	131	649	91	77	67	329	123	20	283	75	49	135	31	62	82	66	241	58	144	62	128	76	153	9	47
D9V35_00040	37	28	89	13	16	63	29	171	64	58	21	68	41	13	57	156	22	30	22	142	44	9	172	21	24	58	15	28	29	32	104	19	88	30	22	17	76	0	18
D9V35_00045	26	21	104	10	33	55	28	166	42	80	14	31	47	3	28	181	26	23	25	93	38	16	227	32	29	32	11	44	25	29	94	23	81	26	18	18	103	7	15
D9V35_00050	110	99	270	95	143	287	165	346	239	326	78	213	241	34	141	611	148	75	74	307	205	67	842	75	87	180	30	286	82	133	425	107	271	129	128	81	533	58	79
D9V35_00055	34	26	121	46	43	173	61	148	72	156	19	84	77	20	63	418	80	47	21	107	100	17	310	34	63	43	12	122	24	52	111	37	104	57	68	33	184	20	34
D9V35_00060	136	69	1131	578	196	430	212	709	623	548	108	489	478	92	138	887	135	512	273	185	341	105	1045	162	181	102	50	310	124	506	355	137	476	522	161	165	862	659	149
D9V35_00065	373	239	1769	510	285	946	411	1319	933	1021	289	788	650	203	640	1899	349	412	332	888	541	147	2014	376	311	359	276	554	411	857	1176	311	818	653	321	473	901	231	281
D9V35_00070	247	133	1119	241	105	452	217	645	493	478	174	405	411	119	273	1102	186	261	228	582	344	82	1286	230	157	233	173	300	231	397	761	157	396	440	243	220	543	122	145
D9V35_00075	317	197	1049	261	249	863	410	947	698	937	242	570	600	212	372	1242	341	183	309	802	398	106	1834	288	154	266	184	508	247	803	1079	289	563	393	157	312	544	90	310
D9V35_00080	33	31	236	62	29	80	32	117	59	76	32	69	103	17	39	168	32	22	28	122	61	9	194	33	13	28	10	37	30	52	129	17	63	51	45	30	96	29	7
D9V35_00085	57	23	174	14	24	103	60	107	78	107	54	98	104	18	49	212	91	27	39	113	66	14	240	50	27	50	16	38	58	49	104	71	75	55	19	33	61	5	27
D9V35_00090	68	38	254	66	51	117	57	143	101	154	38	106	129	41	78	313	70	47	43	164	120	17	275	54	24	58	9	99	45	70	161	53	83	61	59	58	92	37	46
D9V35_00095	4	0	12	0	2	14	5	7	5	11	3	8	2	2	2	4	4	1	0	9	1	2	6	4	2	2	2	2	3	1	9	2	8	4	0	6	2	1	1
D9V35_00100	143	74	500	72	72	212	97	455	191	265	138	226	165	50	162	518	115	95	59	373	131	47	670	83	77	90	45	67	109	60	308	98	304	161	125	88	161	35	114
D9V35_00105	76	47	115	8	26	77	37	129	36	74	70	51	94	31	84	91	43	20	8	118	70	17	207	36	42	43	34	22	57	60	133	33	89	45	45	31	58	13	15
D9V35_00110	28	14	145	19	18	29	17	94	39	56	19	46	37	12	34	67	30	12	10	41	43	18	72	22	25	20	7	20	16	13	47	9	49	30	20	10	26	11	17
D9V35_00115	238	112	785	93	126	370	140	511	271	349	131	260	253	78	233	1076	248	110	164	429	208	50	604	125	82	127	58	170	166	217	286	130	231	176	173	152	201	25	96
D9V35_00120	73	53	177	19	35	71	57	150	74	103	30	72	60	35	52	236	59	28	29	168	53	19	232	45	28	47	20	37	33	58	103	45	70	42	33	29	72	4	33
D9V35_00125	107	58	227	16	38	112	53	208	87	174	59	111	103	37	89	321	57	44	43	249	73	23	371	87	33	77	23	60	111	53	163	36	100	57	50	55	95	13	51
D9V35_00130	121	47	259	73	41	118	78	286	192	310	48	184	91	17	110	453	77	74	62	209	88	55	321	57	57	147	25	159	39	77	275	40	180	113	51	78	251	28	91
D9V35_00135	108	79	561	49	95	196	115	408	187	356	68	167	140	71	161	559	115	47	65	264	164	36	661	70	56	90	49	120	95	139	249	91	177	113	94	94	185	19	83
D9V35_00140	89	51	240	25	42	169	69	206	122	157	72	107	110	38	104	348	56	25	82	180	86	18	473	56	22	77	27	75	80	80	253	49	115	77	47	47	122	16	31
D9V35_00145	267	133	523	77	138	487	187	490	316	431	133	334	272	157	209	794	215	93	137	476	208	60	1197	200	104	229	98	244	213	351	540	203	365	185	83	170	345	31	131
D9V35_00150	30	36	122	18	46	99	45	99	77	115	33	111	89	25	41	88	67	20	20	95	41	18	216	51	24	37	13	52	54	32	107	46	90	43	19	22	56	8	23
D9V35_00155	77	41	455	122	104	216	86	265	192	260	70	173	184	43	80	503	131	69	82	179	125	48	462	67	81	45	24	125	103	134	201	83	192	160	81	74	203	68	61
D9V35_00160	45	21	116	18	31	101	40	92	95	88	37	89	58	27	36	226	35	19	46	59	57	30	228	32	23	24	12	23	36	68	61	34	98	62	34	29	46	9	16
D9V35_00165	32	9	94	7	23	68	21	86	46	42	20	30	32	4	19	99	26	24	16	42	18	15	93	19	19	14	8	17	20	26	38	12	43	40	13	24	31	14	9
D9V35_00170	32	29	137	0	92	181	42	128	49	72	58	42	79	0	69	217	80	34	68	111	48	19	501	48	40	20	0	77	112	79	42	31	25	112	8	28	62	50	33
D9V35_00175	243	132	678	293	141	312	124	545	360	421	98	325	297	81	350	1153	200	164	143	541	284	79	1224	143	122	202	103	169	158	190	674	124	364	265	140	140	566	177	105
D9V35_00180	22	11	113	28	18	45	17	39	30	60	24	28	28	8	24	137	30	7	14	55	17	4	109	13	3	23	15	52	12	22	50	24	27	30	16	18	24	6	15
D9V35_00185	113	69	402	59	103	223	95	222	158	229	100	184	227	70	126	461	114	74	95	245	144	32	896	98	58	104	67	98	119	144	283	99	229	134	79	132	111	30	63
D9V35_00190	180	79	218	22	87	318	118	232	144	240	85	192	207	55	127	550	170	68	76	239	122	55	506	105	52	84	54	89	100	117	345	129	208	132	70	89	142	16	56
D9V35_00195	53	75	109	33	22	71	36	67	71	93	27	63	64	29	57	219	50	10	31	216	54	10	186	43	19	65	13	30	42	39	159	47	66	36	23	21	110	3	19
D9V35_00200	125	71	1366	536	258	530	227	925	610	641	126	417	753	140	184	1680	216	112	411	291	440	242	1865	182	117	132	63	229	173	507	489	156	260	743	164	260	569	713	91
D9V35_00205	43	15	194	43	50	95	58	123	65	97	29	62	99	27	65	283	50	32	40	139	94	25	422	37	33	41	29	48	39	37	155	35	81	67	28	33	120	28	28
D9V35_00210	330	200	1951	464	374	714	434	1343	839	879	301	662	454	178	687	2343	303	351	299	1208	452	127	2081	407	246	322	228	738	457	707	1170	286	505	515	464	413	826	482	304
D9V35_00215	33	52	332	37	49	114	45	129	125	133	23	100	57	28	118	243	45	78	37	0	68	14	278	2	24	0	23	72	1	58	0	31	62	64	65	75	115	12	51
D9V35_00220	27	65	101	14	39	76	35	201	48	125	16	70	54	25	102	374	35	44	19	88	87	21	361	28	35	21	28	41	10	29	195	25	109	77	28	43	193	14	37
D9V35_00225	208	170	1217	229	264	386	249	806	409	501	181	410	433	175	171	623	358	112	101	696	448	80	358	223	48	218	103	448	221	282	630	193	414	480	138	304	366	176	165
D9V35_00230	96	33	106	14	32	55	42	105	28	88	26	45	45	27	33	156	54	31	14	80	58	5	121	19	17	47	19	39	23	55	71	38	76	34	23	30	36	6	47
D9V35_00235	18	26	46	4	3	19	14	28	33	28	13	18	42	14	31	49	20	10	7	29	21	5	58	12	18	4	5	19	12	32	25	6	39	35	13	28	35	4	10
D9V35_00240	16	4	53	2	5	9	8	16	12	25	8	8	14	5	8	22	9	2	4	18	13	5	26	3	6	3	2	20	2	7	13	7	12	17	10	18	17	3	4
D9V35_00245	38	21	144	33	21	116	44	138	60	112	52	55	77	22	23	184	21	29	36	46	86	20	143	35	34	51	19	53	34	85	122	12	174	71	34	40	123	39	31
D9V35_00250	168	138	908	157	283	691	325	903	551	825	257	365	367	129	160	1419	141	479	189	391	579	228	1311	254	375	279	101	453	214	423	860	148	1437	679	272	274	1232	665	125
D9V35_00255	38	52	239	31	125	194	77	478	201	269	63	89	84	34	119	1241	50	182	32	157	152	78	1165	69	68	94	81	67	23	81	371	48	478	173	104	100	292	71	41
D9V35_00260	24	20	194	32	42	73	34	183	106	106	20	89	68	15	54	523	25	81	24	66	60	27	405	32	35	21	14	59	32	33	104	25	88	75	64	71	126	39	26
D9V35_00265	75	36	662	394	185	403	239	795	699	689	210	593	293	118	55	313	196	236	226	101	224	151	509	311	134	120	37	295	362	269	274	155	419	927	159	209	646	412	72
D9V35_00270	646	104	4066	6058	528	2067	844	3511	4757	3398	534	2599	1050	249	108	3630	397	2748	1319	205	1329	431	706	799	1017	552	189	1638	619	3484	655	711	2066	3167	700	1755	2438	4838	641
D9V35_00275	320	103	1532	4770	314	1038	791	3002	2780	2716	297	1455	788	154	90	1057	430	1490	723	178	717	158	416	581	280	440	139	1175	418	1984	563	468	641	392	315	907	2106	2346	579
D9V35_00280	156	52	612	2130	139	547	412	1162	1584	1377	213	904	354	78	38	563	271	320	353	85	289	81	297	443	188	221	62	549	227	1095	379	203	382	104	139	396	1027	977	262
D9V35_00285	333	91	739	2598	227	702	606	1613	2229	2161	294	1441	378	136	64	964	572	771	545	159	344	139	423	647	255	269	138	743	325	1561	524	328	619	147	174	459	1342	1480	408
D9V35_00290	52	31	238	634	101	276	239	659	640	932	80	366	139	62	23	347	219	199	149	103	95	21	238	144	70	87	12	336	66	337	152	172	177	35	56	112	333	262	200
D9V35_00295	149	62	681	284	205	593	179	477	472	516	221	295	283	131	287	1188	212	394	474	337	208	30	683	186	228	114	44	230	213	369	307	167	859	208	105	292	723	199	80
D9V35_00300	100	17	359	55	46	139	62	182	129	160	75	123	129	32	60	354	94	47	66	111	88	23	332	63	37	35	32	58	48	50	125	55	152	76	93	112	97	28	26
D9V35_00305	54	36	135	47	55	84	30	94	98	68	35	66	86	21	54	256	42	45	25	77	66	18	238	54	25	30	13	39	42	40	89	37	76	62	17	35	102	29	29
D9V35_00310	455	335	2122	1427	505	1414	786	2139	1886	1963	673	1379	1405	367	806	1987	996	643	735	1287	1096	234	2535	723	402	520	367	956	628	1214	2014	581	1315	1135	357	654	1208	897	430
D9V35_00315	796	462	2424	1492	534	1354	761	1973	2006	1929	692	1369	1448	450	1002	2548	948	728	853	1904	1324	139	2987	743	317	641	420	940	657	1289	1984	651	1465	950	430	604	1593	1066	519
D9V35_00320	509	225	1887	513	331	935	416	1196	995	940	413	643	648	230	648	2236	478	488	549	1105	680	117	2087	429	205	375	267	489	395	882	1283	338	859	612	477	451	1009	582	358
D9V35_00325	364	53	1178	265	235	581	262	572	663	689	195	639	331	78	76	1142	167	527	231	176	352	182	586	327	202	278	105	322	264	507	396	221	627	789	416	362	328	188	168
D9V35_00330	335	126	769	599	180	628	331	1049	994	930	209	688	358	154	142	1286	291	271	322	307	386	169	1243	348	295	372	123	416	203	466	610	225	602	773	206	313	597	470	196
D9V35_00335	68	13	123	13	21	45	27	97	80	133	20	66	41	26	31	211	45	23	15	79	28	19	130	12	15	43	9	34	13	9	60	23	50	45	26	25	45	10	28
D9V35_00340	231	45	824	119	137	257	145	389	332	348	97	286	177	73	211	841	117	255	113	364	124	49	568	156	101	117	45	247	171	231	364	108	354	236	146	202	259	95	102
D9V35_00345	229	80	533	83	67	271	134	419	282	354	72	197	155	46	126	826	134	63	97	343	145	34	623	80	59	103	60	172	94	276	251	94	222	224	126	113	158	68	92
D9V35_00350	29	27	113	17	30	45	28	89	55	66	25	53	40	11	34	115	27	24	18	60	36	14	133	26	23	32	8	32	20	33	69	18	54	43	16	38	53	10	28
D9V35_00355	56	35	204	16	40	90	31	112	35	87	39	54	75	21	87	289	73	36	39	129	81	26	346	36	37	37	12	45	33	87	109	38	100	32	40	34	85	23	27
D9V35_00360	141	74	629	59	80	205	94	261	163	271	66	194	157	54	163	822	121	136	71	299	140	49	689	79	52	64	53	80	91	122	228	95	205	149	171	69	174	62	59
D9V35_00365	30	33	122	9	25	69	44	151	55	84	21	69	47	17	28	187	32	20	24	87	32	15	194	26	13	22	7	16	16	21	78	19	40	40	41	17	44	8	30
D9V35_00370	134	30	298	49	65	185	72	200	201	195	87	131	98	37	77	513	86	43	79	157	75	44	422	56	45	44	41	72	76	127	167	55	140	196	59	70	180	67	35
D9V35_00375	57	24	84	19	32	52	37	94	52	85	32	41	42	19	44	169	45	13	29	93	33	8	116	28	18	27	15	31	23	53	69	18	62	41	19	38	76	12	18
D9V35_00380	14	12	77	10	16	43	9	50	30	45	16	39	22	10	35	100	23	8	7	51	25	8	88	14	12	17	8	26	10	18	51	15	38	22	16	19	39	5	9
D9V35_00385	263	147	470	95	136	300	122	349	272	311	104	306	210	66	304	738	177	153	87	556	306	55	1062	104	57	191	89	147	162	177	586	93	282	138	99	109	337	31	76
D9V35_00390	8	17	113	34	19	51	24	82	49	56	18	51	48	13	48	137	25	26	16	68	65	9	190	18	24	23	12	15	33	42	83	19	62	21	17	28	74	10	10
D9V35_00395	38	42	152	33	26	92	43	138	52	135	32	74	86	19	57	230	57	24	21	186	88	15	281	24	22	53	22	49	23	59	100	34	96	41	50	30	120	8	19
D9V35_00400	133	119	208	43	315	443	96	248	138	311	66	75	163	38	269	1116	149	180	32	396	222	79	1494	51	163	161	55	293	107	71	361	97	506	212	279	49	711	43	48
D9V35_00405	59	95	106	27	175	403	98	193	121	259	67	58	132	31	187	743	138	96	21	333	159	56	1318	40	147	131	49	211	112	63	383	95	458	176	213	40	542	32	33
D9V35_00410	42	99	61	18	105	293	52	169	70	192	37	47	102	11	145	569	79	72	13	313	126	78	990	18	72	108	28	100	64	41	254	51	236	141	161	26	392	33	31
D9V35_00415	20	49	33	1	46	56	19	84	23	76	18	27	34	15	73	112	27	30	6	164	61	19	382	14	17	72	19	36	33	7	159	29	77	18	27	14	169	4	18
D9V35_00420	91	30	49	9	48	137	28	93	46	145	19	40	44	7	68	338	60	25	8	162	82	13	525	25	22	60	32	68	22	34	180	34	120	25	35	32	243	4	43
D9V35_00425	142	66	78	15	63	160	54	137	63	112	19	57	74	27	102	443	54	58	7	274	100	29	612	35	31	113	56	94	65	45	385	55	155	39	105	28	366	13	45
D9V35_00430	161	114	118	13	101	206	70	197	71	171	47	82	93	46	127	490	83	49	21	565	182	52	637	50	16	170	82	143	94	37	429	70	182	62	147	36	282	4	74
D9V35_00435	9	8	27	13	11	46	16	54	48	61	16	43	15	17	20	67	42	30	16	38	22	22	86	3	29	18	9	12	11	35	24	14	56	44	11	19	84	5	12
D9V35_00440	18	23	58	49	12	32	24	115	47	66	18	27	20	18	33	99	21	11	6	62	18	13	112	12	16	20	11	14	9	38	45	15	58	47	13	20	83	6	13
D9V35_00445	11	11	20	35	8	16	5	48	26	56	8	15	2	12	10	31	19	14	9	15	7	7	57	2	7	2	3	8	6	4	18	22	25	18	10	18	34	7	11
D9V35_00450	50	27	17	45	8	31	12	51	33	23	17	44	10	8	15	69	15	23	7	54	14	16	60	5	16	25	1	14	5	9	25	15	39	16	25	20	27	18	11
D9V35_00455	78	48	80	29	25	77	23	145	54	68	36	58	24	21	27	453	36	40	33	94	29	28	145	11	21	46	7	17	12	68	84	14	61	51	51	47	68	27	16
D9V35_00460	105	13	62	7	19	80	13	51	21	39	17	37	15	6	28	959	20	24	32	72	29	13	118	12	11	19	4	16	5	80	43	14	34	17	42	12	27	5	11
D9V35_00465	20	1	3	16	1	47	13	5	29	61	2	18	2	9	3	256	47	2	9	1	1	0	244	0	4	0	11	16	0	17	2	23	1	1	2	0	6	0	11
D9V35_00470	60	18	211	15	9	96	32	139	95	91	22	70	35	15	32	188	59	6	30	84	41	15	191	7	23	31	14	41	20	61	74	42	67	30	50	39	121	21	20
D9V35_00475	7	7	82	21	3	11	7	24	75	35	3	64	33	11	14	15	41	3	8	23	12	4	29	4	8	3	1	5	10	9	15	59	18	18	7	2	19	13	4
D9V35_00480	24	24	290	162	16	36	37	144	259	103	30	304	149	79	41	160	195	7	51	106	74	13	219	21	25	26	31	34	28	52	64	195	63	41	39	51	35	46	23
D9V35_00485	14	17	57	26	3	14	12	33	31	17	8	53	20	11	5	87	34	1	10	50	11	7	89	1	7	10	11	4	4	6	22	34	14	7	16	7	8	2	4
D9V35_00490	30	23	194	6	10	36	24	71	102	89	30	92	66	16	11	224	73	4	21	62	52	12	175	17	25	21	6	20	19	33	57	79	79	26	75	38	34	15	21
D9V35_00495	8	12	29	5	1	9	6	34	31	24	6	37	13	4	3	71	32	0	9	23	11	5	45	5	7	9	2	4	9	3	18	33	12	12	7	6	7	4	2
D9V35_00500	41	21	51	4	5	8	17	14	11	47	11	20	16	8	24	18	17	9	4	43	22	2	52	4	6	4	5	5	3	12	20	9	11	8	5	9	16	2	7
D9V35_00505	7	9	33	17	11	17	12	38	26	28	9	18	14	3	9	51	8	6	3	19	10	3	48	10	3	11	9	8	13	21	22	10	9	10	6	21	23	8	3
D9V35_00510	65	31	194	42	50	141	60	168	121	143	55	109	106	46	51	316	71	38	76	94	84	24	356	62	54	59	31	77	67	80	128	47	120	90	32	44	127	36	30
D9V35_00515	786	636	3173	2094	640	1751	1089	3793	2692	3235	774	1535	1298	478	1425	5490	1125	1195	940	2875	1961	520	6602	779	850	1415	568	1832	755	1406	3472	518	2233	2019	761	1033	4327	1802	782
D9V35_00520	102	44	220	18	32	119	54	175	78	114	30	91	83	22	46	326	67	30	34	124	76	21	278	31	24	50	30	44	43	89	109	34	82	65	54	40	68	13	54
D9V35_00525	125	46	303	37	70	151	99	278	150	228	68	123	138	43	86	359	86	39	70	132	95	37	325	45	48	52	29	100	61	66	166	46	162	112	43	62	126	29	34
D9V35_00530	77	45	196	37	55	175	108	188	190	233	92	148	151	44	95	306	120	20	78	345	122	37	346	84	39	134	36	96	149	139	300	44	130	118	51	67	136	15	51
D9V35_00535	88	41	233	39	47	119	55	133	123	128	36	121	98	35	67	322	62	29	52	148	105	39	311	45	41	58	19	70	46	73	168	61	135	107	33	57	97	10	40
D9V35_00540	181	54	476	35	55	217	104	255	163	239	78	104	106	42	107	639	88	67	65	288	105	42	542	51	35	89	63	82	54	156	188	101	207	135	93	110	135	8	58
D9V35_00545	111	43	600	21	54	221	85	160	133	120	207	104	190	39	100	642	64	19	75	188	165	109	286	220	203	117	18	81	220	112	200	40	566	621	175	296	36	218	47
D9V35_00550	581	177	1188	136	134	913	368	1101	744	653	421	504	481	188	299	2986	336	154	475	531	431	140	1251	379	209	289	223	323	311	655	747	210	1078	638	418	443	447	332	186
D9V35_00555	67	67	352	0	80	420	126	293	290	157	125	178	248	0	65	497	168	42	165	114	145	34	510	146	105	35	0	90	148	185	165	92	325	221	78	146	129	32	27
D9V35_00560	138	78	545	0	141	632	163	528	434	311	153	258	278	0	127	1154	268	141	274	293	180	65	282	198	152	86	1	168	206	276	248	155	547	254	132	249	260	71	70
D9V35_00565	142	146	606	190	76	321	139	294	332	462	147	279	268	75	325	885	218	84	156	548	297	32	695	106	82	107	58	185	192	271	310	134	261	161	161	148	420	57	100
D9V35_00570	5	14	148	51	15	100	47	109	88	68	32	91	78	28	142	196	55	28	25	121	64	12	371	13	26	10	26	68	37	95	61	25	90	36	37	40	75	7	46
D9V35_00575	212	157	2518	574	1211	1062	302	2297	3012	1133	823	462	473	256	351	2860	674	1196	569	601	453	576	3975	232	788	320	171	252	195	324	940	212	3002	3371	752	1026	1240	773	195
D9V35_00580	59	42	319	78	116	248	93	301	277	245	96	178	193	0	95	520	149	66	120	223	134	37	414	114	80	62	0	107	124	95	240	101	223	231	49	82	245	62	67
D9V35_00585	65	24	247	432	36	65	38	189	146	182	41	115	82	78	36	316	48	121	33	84	72	35	425	32	68	51	37	75	53	56	75	46	118	217	58	55	189	238	55
D9V35_00590	472065	120913	447105	137877	50325	230423	83499	98121	472876	73725	73509	210905	268136	333522	197169	120949	129129	101807	198009	189103	89429	188353	338888	120097	237450	246373	206161	112417	101037	451781	70665	107098	128459	176948	57704	191029	64821	49367	88886
D9V35_00595	182	150	227	42	144	603	227	490	225	297	251	277	512	217	125	211	232	17	86	196	144	70	1621	179	96	140	78	125	186	337	324	200	433	192	23	189	128	3	167
D9V35_00600	89	84	270	3	52	144	103	181	73	106	101	98	110	48	57	275	92	10	51	186	65	16	527	49	22	62	27	32	63	67	180	33	141	47	40	84	41	1	101
D9V35_00605	469731	200837	748468	209415	175904	408408	177215	146074	674721	190183	156236	397244	407979	484285	254884	199691	207343	216022	297778	297696	170680	300833	735910	241469	351689	326814	233218	217625	205381	590945	120846	324553	234976	355757	111395	239275	180737	97962	149703
D9V35_00610	5	18	8	2	11	14	20	22	15	15	13	15	9	6	4	3	4	5	18	9	14	9	56	11	25	16	7	15	4	14	13	6	10	10	0	11	5	2	10
D9V35_00615	50	66	24	4	28	57	34	150	38	152	30	44	44	25	33	42	51	9	8	113	49	10	478	33	13	44	22	19	27	23	100	56	60	11	0	22	22	1	22
D9V35_00620	44	55	272	50	61	113	59	269	97	177	53	95	111	44	84	272	83	46	34	162	77	25	329	57	45	36	27	60	60	51	121	72	159	97	43	85	102	29	62
D9V35_00625	51	97	285	129	98	200	94	297	317	251	102	163	134	57	85	623	146	132	110	133	55	50	365	91	80	40	35	90	71	165	149	80	368	228	39	87	166	174	44
D9V35_00630	41	24	290	38	43	119	60	130	123	130	50	118	131	36	46	203	111	48	49	75	88	30	136	54	26	20	21	82	69	52	69	71	94	91	33	37	61	38	34
D9V35_00635	338	195	1300	336	196	762	303	882	641	737	268	595	612	169	520	1280	341	222	274	548	495	117	1409	218	186	229	143	511	268	444	797	251	999	414	159	266	608	228	187
D9V35_00640	195	131	663	194	179	530	199	727	341	468	186	371	389	126	425	1282	187	171	164	412	317	71	1116	112	94	121	144	277	126	287	440	141	579	233	111	176	289	135	110
D9V35_00645	101	60	358	41	65	164	84	300	111	211	71	191	193	46	126	576	119	90	90	223	131	29	571	75	30	56	39	98	67	131	151	89	244	118	63	67	153	14	44
D9V35_00650	97	49	304	49	60	171	94	204	159	199	89	199	190	60	105	455	142	86	71	155	114	35	497	73	30	40	35	97	92	115	198	80	255	102	73	70	162	37	47
D9V35_00655	51	17	153	14	24	71	43	145	62	99	39	89	70	30	46	353	43	22	52	80	61	19	192	29	22	32	16	39	35	45	103	23	114	46	48	31	69	9	29
D9V35_00660	37	19	88	25	29	68	20	87	56	59	32	54	43	17	29	173	34	18	21	81	25	11	218	24	29	26	7	28	35	50	79	24	107	33	19	34	65	11	18
D9V35_00665	61	42	199	35	21	99	50	185	79	116	37	70	58	24	69	318	41	30	22	115	69	8	315	30	29	47	21	50	38	35	84	25	116	42	53	40	91	11	26
D9V35_00670	4	0	2	0	1	7	2	8	1	1	5	2	3	0	3	2	2	0	0	2	0	2	7	0	1	2	0	2	0	1	2	2	9	1	1	1	3	1	0
D9V35_00675	391	165	639	300	239	619	283	1183	690	619	416	353	252	308	448	1831	342	194	356	659	252	104	989	252	250	259	144	269	296	438	690	165	1360	501	239	329	599	318	183
D9V35_00680	349	71	461	16	105	125	79	406	109	202	52	192	185	58	138	808	112	46	37	334	140	26	352	66	39	59	32	49	61	54	169	74	167	118	77	75	86	20	65
D9V35_00685	458	195	1269	184	295	1153	529	976	796	1202	264	782	535	156	484	2059	678	335	247	884	586	161	820	260	207	357	117	667	509	615	791	439	1126	698	291	440	488	133	253
D9V35_00690	793	312	2772	566	397	1351	763	1505	1227	1850	367	1168	845	297	823	2468	840	737	317	1641	922	257	1676	444	311	597	267	1211	712	800	1084	493	1563	988	589	656	966	558	391
D9V35_00695	59	38	40	10	24	68	31	52	26	79	21	40	27	27	42	136	35	62	19	112	20	5	113	42	15	41	12	24	38	32	106	29	55	19	12	20	65	2	19
D9V35_00700	250	183	715	93	232	659	189	734	456	450	256	393	422	161	305	938	349	142	141	448	275	78	1441	224	177	178	135	208	265	456	540	219	1308	376	142	166	340	117	95
D9V35_00705	63	35	224	70	68	148	75	251	226	148	98	109	116	45	80	193	58	41	48	111	91	44	401	87	63	79	42	87	91	70	164	37	245	141	15	83	213	69	43
D9V35_00710	218	80	698	90	176	516	147	643	448	428	198	406	295	118	228	948	206	210	140	396	209	94	1267	204	139	137	90	179	210	180	449	173	855	365	96	190	337	137	70
D9V35_00715	16	18	26	3	22	41	17	71	33	52	14	36	13	10	20	140	9	18	24	41	16	6	132	22	16	15	13	16	12	26	27	13	129	23	4	24	51	4	10
D9V35_00720	46	36	97	11	33	57	21	105	35	51	22	35	28	22	56	225	30	13	32	94	16	12	154	18	11	14	7	27	20	20	35	15	102	30	26	21	54	8	19
D9V35_00725	60	15	377	194	77	239	77	304	187	211	87	152	113	44	127	670	75	191	56	129	104	51	545	45	50	38	47	96	55	89	165	68	671	167	79	101	224	216	30
D9V35_00730	20	26	180	113	37	214	64	241	131	121	70	117	72	18	112	461	46	139	79	71	78	20	289	59	106	41	11	97	40	120	156	21	529	63	50	49	119	97	33
D9V35_00735	8	4	97	5	7	109	36	74	8	59	56	56	41	2	12	57	12	10	3	33	26	0	66	1	9	2	6	17	6	8	17	6	132	4	15	8	21	3	4
D9V35_00740	68	60	258	28	32	865	130	555	139	243	583	379	226	28	81	537	72	180	32	166	129	26	399	32	52	64	40	66	27	54	215	40	1228	63	85	35	134	21	33
D9V35_00745	19	3	26	1	4	73	22	48	14	46	74	44	25	2	2	62	4	12	1	15	17	5	58	9	4	13	6	7	4	5	20	6	163	14	24	2	15	0	1
D9V35_00750	102	48	223	19	35	465	113	304	126	170	340	278	163	44	68	576	93	75	39	197	118	22	451	34	34	52	35	66	45	73	177	66	741	79	94	68	114	4	48
D9V35_00755	50	36	305	29	38	146	55	186	47	126	82	109	112	20	40	183	37	28	27	134	85	20	213	39	34	26	25	38	35	50	81	51	269	58	40	32	46	10	26
D9V35_00760	246	123	1150	64	158	329	166	651	220	374	162	245	457	99	129	583	255	100	94	473	284	43	990	150	83	131	51	174	196	237	304	159	358	155	172	173	187	45	98
D9V35_00765	42	28	157	80	48	126	44	201	80	160	50	74	81	24	61	179	67	52	39	105	89	16	274	42	33	31	15	84	38	67	100	44	115	68	36	41	124	55	29
D9V35_00770	398	130	1208	75	186	660	202	434	420	394	297	502	447	117	221	1438	273	141	233	636	359	96	1349	264	107	211	115	173	287	478	530	174	908	356	267	199	263	65	130
D9V35_00775	430	165	1325	116	199	873	322	797	514	636	317	466	594	216	375	1807	375	181	264	760	375	84	1469	311	148	298	179	394	357	539	644	268	688	375	291	288	359	73	163
D9V35_00780	207	106	655	68	134	416	139	390	306	319	158	265	266	79	116	752	161	107	123	385	144	62	911	159	89	162	61	168	191	275	337	102	457	218	152	154	219	48	66
D9V35_00785	621	231	1788	262	363	1087	427	1001	728	879	373	782	780	222	427	2568	497	380	279	1028	457	181	2615	427	205	286	232	432	417	638	849	431	1464	580	456	438	541	232	241
D9V35_00790	226	102	767	58	145	391	159	492	330	330	212	351	409	68	184	852	186	112	105	358	220	75	1054	118	71	126	60	180	128	265	270	145	363	173	154	158	197	49	95
D9V35_00795	249	113	1165	82	125	485	239	637	373	391	244	407	492	94	160	983	301	130	151	569	284	60	1745	197	108	178	109	242	201	358	408	155	659	237	231	217	229	42	114
D9V35_00800	99	47	637	16	56	113	67	383	116	168	91	140	162	35	75	338	78	19	30	225	132	28	362	59	27	59	20	46	66	57	138	44	254	54	122	44	112	16	36
D9V35_00805	242	186	844	27	195	589	169	886	174	481	170	429	362	128	169	2345	301	178	87	592	388	139	2081	135	106	141	91	199	203	224	509	149	653	163	200	129	328	14	139
D9V35_00810	26	24	33	2	16	24	19	65	6	21	12	13	20	13	10	72	14	3	2	32	15	0	76	11	4	2	2	3	7	6	12	3	22	3	0	6	5	0	14
D9V35_00815	36	21	83	2	16	35	15	58	14	53	13	18	20	6	15	149	26	4	19	32	25	3	87	7	15	9	1	7	8	10	24	7	51	9	11	10	33	7	13
D9V35_00820	41	13	11	1	4	36	6	34	11	30	12	15	16	4	13	193	6	5	16	44	9	0	66	4	3	5	0	5	2	24	12	4	11	0	3	3	9	1	5
D9V35_00825	93	31	185	22	38	173	48	145	99	116	82	129	82	45	52	474	72	38	63	144	66	28	349	44	26	43	22	44	54	56	137	44	195	79	48	29	80	16	25
D9V35_00830	80	40	317	44	48	123	58	193	64	161	37	107	76	25	57	213	85	38	42	165	101	17	119	34	29	31	16	50	54	81	45	63	94	62	29	36	51	11	69
D9V35_00835	471972	120608	447119	137450	50467	231178	83190	97785	471804	73390	74131	211577	268756	334580	196317	121215	129631	101884	198391	188819	90157	187967	338877	120960	236839	246695	204266	112793	100902	451241	70974	107309	129406	176728	57736	191032	64445	49288	88653
D9V35_00840	193	141	237	37	126	631	211	475	211	302	222	324	474	219	131	230	272	17	88	198	136	77	1541	160	70	126	80	123	155	373	331	202	482	208	15	164	128	3	200
D9V35_00845	120	74	270	5	47	139	105	198	72	109	86	106	118	53	67	263	82	14	53	246	78	18	553	74	31	57	21	32	78	79	191	41	153	75	37	84	30	2	86
D9V35_00850	469177	201675	744843	208837	175987	408424	177409	145320	673289	189192	156319	396836	407762	484848	253774	198761	207569	214387	298834	296921	171389	300466	737410	240774	351360	326189	232837	218010	204439	591131	120682	323217	235227	356970	110695	239764	179671	98049	150278
D9V35_00855	4	12	16	2	4	10	18	13	15	10	9	18	14	16	2	3	9	2	21	8	12	13	55	17	18	9	8	20	5	16	14	6	8	8	4	9	4	2	6
D9V35_00860	45	64	34	4	23	52	33	166	38	157	40	43	44	47	30	43	57	14	14	125	34	6	464	34	22	57	35	12	32	21	99	38	69	13	0	28	32	0	22
D9V35_00865	22	23	38	6	12	31	36	91	29	68	19	28	20	10	17	91	29	16	3	63	21	4	75	10	13	11	3	22	5	10	40	23	33	7	9	13	28	1	28
D9V35_00870	24	156	48	7	46	42	41	146	39	109	42	27	26	16	31	69	43	91	21	149	27	5	147	18	14	30	8	24	37	15	82	27	68	12	9	33	30	3	45
D9V35_00875	100	81	1256	440	315	486	189	717	565	585	186	361	850	163	245	1320	261	163	346	390	400	52	1005	218	195	120	66	271	301	434	403	145	431	292	155	286	543	194	97
D9V35_00880	207	122	3777	618	583	853	412	1322	1106	1147	287	576	1067	206	605	3775	510	748	510	912	549	74	1725	405	338	229	120	620	396	683	552	328	792	552	457	546	984	388	206
D9V35_00885	60	30	318	20	71	106	50	117	83	139	41	113	80	51	72	209	66	59	34	130	67	16	227	27	41	29	11	34	19	44	52	84	139	32	43	53	78	9	24
D9V35_00890	37	8	72	2	18	36	18	80	20	30	17	26	36	5	26	44	26	17	7	28	24	1	25	5	4	8	2	8	23	9	22	21	18	13	5	10	8	1	8
D9V35_00895	203	64	652	155	183	472	154	475	295	359	151	296	329	125	164	718	222	143	178	275	197	62	946	126	68	99	81	233	148	368	208	159	267	217	105	178	168	68	94
D9V35_00900	144	84	213	29	67	206	123	342	87	258	52	132	110	48	110	693	135	55	58	233	122	21	698	54	47	42	27	52	46	85	145	71	174	60	68	48	116	6	49
D9V35_00905	4	2	12	0	5	2	2	7	0	7	3	6	3	2	0	7	0	1	2	5	5	3	22	3	5	1	0	4	0	0	2	1	2	0	1	1	1	0	0
D9V35_00910	175	70	340	45	68	186	106	236	131	196	87	209	216	53	132	486	112	82	99	287	126	20	453	76	45	101	54	107	104	124	217	98	176	96	61	63	166	25	63
D9V35_00915	212	80	352	168	69	281	112	246	230	285	101	276	234	74	217	595	135	92	131	280	123	25	566	152	51	139	72	193	140	191	246	134	175	142	71	97	162	86	91
D9V35_00920	96	64	268	59	76	163	94	182	148	230	83	232	204	63	135	352	146	45	81	195	150	19	358	79	35	75	41	113	110	99	203	83	140	86	34	67	181	22	41
D9V35_00925	191	67	451	58	124	298	160	221	209	383	76	244	295	107	171	736	202	94	137	384	170	29	497	157	55	118	69	203	182	156	345	159	218	115	84	85	293	22	84
D9V35_00930	247	116	729	51	130	259	124	319	199	297	113	269	399	71	183	824	145	137	106	388	239	45	644	121	57	120	79	114	140	169	282	122	320	173	160	107	174	25	83
D9V35_00935	187	169	1343	277	290	736	260	720	538	537	265	475	548	144	399	1527	329	209	239	554	308	174	1287	249	220	198	128	322	269	394	593	255	703	620	233	283	459	202	129
D9V35_00940	104	74	571	182	181	403	165	454	383	348	128	261	299	60	133	731	154	87	161	337	149	43	782	146	83	138	62	185	154	327	334	113	440	239	142	191	348	159	68
D9V35_00945	65	38	242	44	31	63	24	141	71	95	23	63	84	19	70	206	32	27	29	135	97	21	196	28	26	43	10	60	27	29	98	36	77	50	37	38	66	20	28
D9V35_00950	26	49	182	0	61	26	28	244	17	41	41	60	148	12	27	135	19	6	6	70	87	5	361	37	25	12	24	6	30	19	58	12	120	11	25	15	25	1	8
D9V35_00955	154	84	263	6	40	78	55	388	55	125	66	142	121	42	91	315	61	18	27	129	91	29	296	37	46	41	46	39	33	41	70	40	121	67	117	34	49	8	34
D9V35_00960	30	15	142	17	33	20	34	58	51	65	17	46	55	2	45	109	31	9	10	42	34	17	99	12	24	14	7	16	16	23	45	12	25	41	32	11	14	11	10
D9V35_00965	17	13	15	2	4	10	10	66	9	19	5	16	20	1	10	34	8	0	1	31	14	1	27	6	2	7	5	2	3	10	8	10	14	1	6	9	10	0	5
D9V35_00970	115	49	176	4	78	74	62	137	33	108	32	81	47	28	55	214	44	40	21	201	67	19	269	26	25	34	4	19	33	38	122	24	117	25	42	19	18	4	45
D9V35_00975	1	0	0	0	0	0	0	1	0	0	2	1	0	0	0	0	0	0	0	0	0	0	3	0	1	0	0	0	0	0	1	0	1	0	0	0	0	0	2
D9V35_00980	38	34	184	38	38	71	42	154	88	76	25	53	72	15	47	263	45	43	25	108	56	34	265	41	27	33	15	42	37	23	133	20	120	71	46	36	131	32	24
D9V35_00985	85	35	371	75	81	189	58	220	169	187	73	132	166	45	73	379	87	107	64	187	130	32	544	81	59	61	39	71	97	87	219	44	166	142	94	69	189	26	29
D9V35_00990	39	3	164	9	46	62	27	43	33	40	18	46	44	14	41	150	20	34	27	85	55	5	132	33	17	27	0	24	42	43	102	17	46	18	15	45	27	5	16
D9V35_00995	9	12	119	11	9	44	14	42	28	21	17	34	62	9	18	130	10	20	31	93	45	10	124	19	5	26	8	26	26	43	100	9	40	20	31	26	26	6	9
D9V35_01000	1	6	17	4	5	21	7	32	7	16	4	18	9	3	10	32	6	4	6	17	13	3	47	12	1	10	1	7	18	11	43	4	26	9	2	9	13	7	5
D9V35_01005	46	34	367	135	59	245	59	271	197	196	43	163	111	38	105	713	53	39	66	192	93	32	343	64	54	46	19	101	79	152	199	77	199	103	93	80	235	100	35
D9V35_01010	121	62	570	68	137	294	148	356	277	292	99	211	232	68	150	511	167	87	127	306	161	39	630	132	79	82	64	171	142	229	281	123	237	207	95	123	247	48	91
D9V35_01015	35	30	167	41	33	100	56	145	148	162	52	96	114	26	45	202	78	25	48	124	74	13	194	42	26	43	35	72	67	157	152	33	66	73	31	72	75	34	30
D9V35_01020	76	63	246	32	64	172	76	212	142	225	83	147	209	62	89	222	141	41	36	168	172	39	348	85	36	57	27	101	82	90	222	112	181	110	43	100	119	11	66
D9V35_01025	50	23	174	9	38	72	45	109	73	131	23	62	56	18	48	201	54	30	22	115	54	20	260	34	17	38	22	69	28	55	71	43	47	42	32	53	55	7	32
D9V35_01030	155	31	430	26	56	176	60	160	121	163	57	135	138	32	75	408	86	76	45	201	89	28	418	59	32	76	42	76	73	151	151	65	161	85	81	56	101	28	42
D9V35_01035	96	49	211	38	55	226	92	222	173	184	89	161	167	59	75	364	137	32	75	110	92	32	485	80	44	68	62	71	89	149	155	73	214	139	65	87	122	25	44
D9V35_01040	54	30	206	29	32	132	48	197	89	129	60	103	99	50	68	338	87	42	49	181	82	18	246	67	56	53	24	52	63	76	129	53	187	63	44	61	111	34	24
D9V35_01045	44	23	242	30	49	120	57	188	141	158	52	119	146	27	44	374	58	89	45	96	88	42	402	30	45	34	25	49	31	56	116	53	102	96	72	60	80	61	34
D9V35_01050	26	20	169	14	17	66	37	95	59	80	23	61	78	29	95	192	28	11	38	72	44	5	223	12	20	12	9	37	42	69	40	41	56	25	34	16	41	6	23
D9V35_01055	16	4	25	4	3	12	8	16	16	17	2	11	9	2	11	32	5	0	8	6	9	3	24	2	1	0	1	2	4	11	10	3	3	3	4	5	3	0	12
D9V35_01060	265	294	669	31	177	716	435	526	412	787	286	624	649	251	225	984	496	103	190	483	299	73	1502	337	208	243	201	360	457	325	833	306	686	271	162	241	314	41	214
D9V35_01065	253	193	668	9	129	481	235	333	228	377	159	426	359	139	277	783	266	59	123	632	291	70	883	180	110	167	124	163	207	320	491	221	460	176	190	128	130	8	169
D9V35_01070	356	187	630	13	110	423	185	349	232	363	133	336	334	114	269	865	235	61	127	543	228	43	942	185	105	192	110	186	217	280	528	161	407	127	174	93	166	22	159
D9V35_01075	271	144	481	86	117	268	120	364	215	321	103	259	256	60	215	603	131	119	85	540	192	49	738	129	159	186	84	135	124	193	439	95	390	104	102	95	194	40	90
D9V35_01080	91	61	169	28	25	79	32	104	57	86	52	103	84	25	102	260	55	27	20	191	63	6	193	56	18	59	30	24	66	47	182	42	88	60	38	44	59	8	16
D9V35_01085	279	58	584	70	80	244	84	282	119	122	76	173	136	50	217	735	51	99	78	345	141	28	383	84	69	127	46	100	91	181	240	65	289	117	180	87	68	28	78
D9V35_01090	101	32	146	7	26	83	34	114	57	115	32	71	72	22	64	276	59	46	20	237	50	21	307	57	16	61	16	24	40	25	143	50	103	25	42	22	63	6	39
D9V35_01095	641	377	1620	305	370	1183	335	1244	851	949	221	843	1012	282	804	3927	631	729	388	1029	576	233	2795	347	232	352	179	473	434	723	1076	359	749	684	318	306	891	211	238
D9V35_01100	89	40	323	27	64	193	119	172	132	204	46	162	172	46	51	486	134	34	86	130	90	43	450	61	42	50	29	75	64	114	165	95	157	126	103	70	141	25	47
D9V35_01105	10	20	138	13	17	55	46	98	75	85	32	76	77	11	28	84	63	25	21	98	56	15	154	41	27	43	8	43	37	13	117	31	72	51	70	20	120	25	19
D9V35_01110	101	178	1109	307	385	927	423	1558	768	1298	282	449	446	159	490	4544	283	411	320	739	775	460	4160	332	628	595	216	574	128	468	2520	140	1568	702	666	317	2122	771	233
D9V35_01115	100	38	259	21	52	162	74	202	96	173	34	127	143	38	57	315	95	56	41	250	109	29	262	51	24	65	36	49	58	87	157	65	108	61	55	47	80	7	46
D9V35_01120	799	692	3845	681	697	1647	1068	2792	1472	2568	327	934	1872	450	1021	3521	1080	502	1150	2313	2617	527	4774	566	495	690	595	1763	618	1366	2473	683	1701	1975	1367	983	2403	1564	958
D9V35_01125	471702	120925	448125	137718	50453	230535	82818	97484	472368	73169	73276	211190	268242	333872	196075	119998	130468	101882	197206	189749	90171	188202	338536	119806	237742	245706	204649	112308	100674	450883	70635	107349	128144	176755	57956	189682	65006	49271	88768
D9V35_01130	171	163	230	31	127	597	202	478	191	293	253	297	524	212	143	235	263	10	113	242	147	79	1581	146	94	120	79	107	191	316	336	207	475	202	23	165	131	2	154
D9V35_01135	87	86	264	3	46	125	103	182	58	117	101	95	112	50	62	262	85	9	54	202	86	14	561	55	27	60	31	32	52	80	190	42	147	64	45	66	46	2	109
D9V35_01140	470658	201024	749601	208775	176047	408096	176072	146379	672234	189812	155990	396835	408877	483428	253938	200476	207741	215688	298481	297899	170056	301183	738432	239801	352157	325939	232809	217708	204358	590458	121091	323701	234074	356952	112179	239247	179865	98566	150330
D9V35_01145	0	17	6	4	8	19	22	23	15	14	5	13	8	15	2	6	12	4	15	9	11	6	48	14	14	10	7	15	1	17	7	2	13	4	3	11	7	3	13
D9V35_01150	18	34	20	3	17	20	18	82	15	54	10	20	18	12	19	29	28	6	5	28	21	6	188	12	12	20	6	9	12	8	36	15	30	6	1	8	7	1	10
D9V35_01155	387	169	562	22	84	192	156	521	142	336	142	256	134	103	122	792	158	50	51	589	175	31	644	72	63	179	68	107	156	118	255	159	272	78	133	147	136	15	122
D9V35_01160	28	17	78	50	39	95	27	101	47	76	39	56	50	17	26	260	28	22	24	53	52	51	249	39	36	31	18	20	35	40	81	32	78	133	12	23	68	20	14
D9V35_01165	71	29	272	51	40	132	60	200	115	150	48	113	124	25	70	348	73	64	58	131	100	23	420	36	31	56	45	55	43	93	185	54	153	80	78	44	129	23	44
D9V35_01170	334	221	602	16	267	716	330	630	444	790	166	645	287	185	305	1807	435	85	112	972	317	137	1749	208	129	169	118	184	285	185	429	348	552	209	308	237	359	9	130
D9V35_01175	518	140	646	14	157	335	108	324	227	328	90	297	155	84	242	1383	160	60	55	924	175	59	822	95	68	172	48	99	133	194	282	124	280	119	209	152	174	7	73
D9V35_01180	164	114	285	36	68	101	118	200	156	229	54	212	125	42	156	342	77	31	38	416	107	22	380	55	46	69	19	104	82	85	155	81	131	76	60	68	119	16	54
D9V35_01185	79	50	256	55	35	52	45	239	57	96	34	93	76	20	101	199	50	10	20	173	107	16	370	28	34	29	19	45	41	26	95	22	91	58	39	40	68	40	34
D9V35_01190	0	5	8	0	3	0	2	6	0	3	0	2	2	2	3	7	3	0	3	3	1	1	15	1	2	0	0	0	0	0	3	0	13	0	0	0	0	0	1
D9V35_01195	11	4	10	6	0	2	1	8	0	5	1	8	2	1	8	9	3	3	1	6	5	0	28	4	1	6	0	3	2	2	6	0	5	3	0	5	6	1	1
D9V35_01200	204	91	388	11	91	124	58	191	78	172	37	112	136	34	115	409	64	66	30	458	108	6	428	54	15	92	34	91	79	98	198	45	99	41	50	50	74	2	52
D9V35_01205	85	96	269	12	59	111	51	171	74	128	48	152	151	45	116	280	63	46	38	211	125	15	440	78	28	81	34	71	80	95	249	30	107	76	73	60	94	7	54
D9V35_01210	161	88	440	24	131	197	102	342	122	244	54	259	204	68	109	680	122	77	74	358	162	45	687	108	58	96	70	131	133	150	283	145	167	123	96	67	148	10	66
D9V35_01215	150	77	350	79	87	229	114	219	231	259	87	228	220	80	127	450	117	53	84	223	114	46	593	101	62	90	50	178	101	187	253	87	167	128	37	100	224	25	68
D9V35_01220	202	66	596	75	95	294	122	310	220	268	84	225	224	59	154	781	131	107	134	339	145	44	563	74	63	72	39	125	119	178	209	106	234	161	83	83	165	19	72
D9V35_01225	207	130	393	24	140	489	257	602	239	379	123	375	351	121	179	742	264	65	144	369	237	72	1395	175	97	108	90	238	174	282	438	171	307	180	56	150	235	20	133
D9V35_01230	61	94	500	48	79	341	149	535	250	222	103	295	276	120	167	746	145	44	127	201	194	45	683	132	107	92	90	123	135	235	318	79	257	150	88	103	192	19	60
D9V35_01235	144	121	1020	99	176	317	110	686	329	366	136	219	573	101	319	1014	334	112	148	478	318	80	1453	122	112	121	92	158	133	207	529	151	414	236	93	148	491	146	61
D9V35_01240	85	22	367	63	95	116	57	212	114	140	37	103	164	15	94	338	76	87	69	180	100	25	303	57	79	60	14	102	55	75	142	48	140	107	43	41	175	71	26
D9V35_01245	164	67	801	91	134	349	177	378	309	401	95	297	380	63	154	856	176	139	144	315	262	68	613	141	84	113	43	192	157	186	291	138	268	253	124	118	229	100	79
D9V35_01250	246	114	790	77	230	524	178	538	370	438	155	327	283	124	230	1129	289	165	149	435	196	88	918	196	149	159	82	176	241	327	423	121	366	335	183	194	237	61	92
D9V35_01255	263	90	1025	75	167	529	224	478	459	490	151	376	344	117	210	1022	308	145	245	381	179	67	721	179	104	108	80	264	208	258	277	207	369	348	147	220	226	71	109
D9V35_01260	43	36	122	12	32	63	37	127	55	102	17	73	86	15	43	169	61	16	31	87	54	14	188	33	17	28	7	37	40	25	76	34	79	28	35	29	48	5	34
D9V35_01265	99	39	383	62	163	245	112	266	170	271	74	128	135	70	111	494	132	113	91	225	113	52	747	99	44	64	53	88	79	146	211	76	156	153	77	108	117	47	48
D9V35_01270	247	156	667	107	161	423	204	460	355	447	174	355	334	138	186	908	281	98	156	445	274	77	1235	187	106	175	109	206	173	308	475	177	414	267	162	192	266	72	107
D9V35_01275	161	67	335	99	122	281	88	271	241	277	94	220	228	107	146	521	161	109	101	195	155	53	697	92	76	74	40	123	80	221	195	106	272	170	50	95	174	54	63
D9V35_01280	46	41	212	18	20	68	33	100	87	78	48	90	78	32	48	212	53	49	29	139	53	19	300	34	15	44	12	37	46	58	96	33	85	61	52	30	42	18	14
D9V35_01285	41	17	92	19	24	38	11	44	36	69	16	34	49	11	33	124	34	21	18	37	24	13	154	12	10	11	10	17	6	24	33	28	51	40	8	15	19	6	11
D9V35_01290	20	15	82	23	15	53	16	73	42	56	13	27	17	11	17	124	29	18	16	41	19	6	98	18	8	18	7	24	17	39	46	28	39	23	15	16	29	4	14
D9V35_01295	45	24	109	29	13	44	29	68	55	72	23	59	74	25	42	228	47	16	28	72	40	18	139	21	9	30	19	30	36	34	68	24	72	45	38	24	58	5	16
D9V35_01300	46	48	247	73	53	154	73	167	143	192	65	156	130	84	106	305	105	71	55	157	104	23	412	62	50	53	30	101	77	123	138	77	170	90	64	81	94	51	43
D9V35_01305	62	39	195	16	39	108	62	151	68	133	38	114	89	21	70	271	74	43	51	118	77	25	238	46	26	42	23	55	61	75	104	46	100	69	61	40	76	17	36
D9V35_01310	100	57	348	37	63	166	82	262	154	216	60	119	145	51	109	593	121	59	53	200	103	26	493	64	45	70	39	96	88	136	203	91	167	118	107	78	130	47	61
D9V35_01315	946	364	2012	555	576	1396	519	1308	856	1418	475	1271	933	294	504	3565	648	855	473	1045	893	317	2591	865	514	509	302	1054	596	1002	1874	368	1793	1192	534	398	1311	422	316
D9V35_01320	40	15	35	1	8	54	22	68	16	61	11	25	24	12	29	143	57	17	18	51	27	6	88	15	12	21	11	17	24	30	49	16	52	9	17	18	18	5	11
D9V35_01325	113	300	483	91	324	682	309	1602	784	1265	109	418	265	126	371	3276	163	756	113	465	517	360	4067	273	290	364	136	418	67	168	1895	146	911	441	187	241	3000	269	174
D9V35_01330	65	23	308	47	142	155	70	126	157	144	40	130	76	34	72	878	67	216	53	97	87	50	511	42	30	21	20	68	42	104	119	34	213	136	96	81	190	62	42
D9V35_01335	20	15	68	10	42	67	34	141	67	80	23	41	50	12	20	216	27	30	33	65	34	17	151	23	30	16	13	22	24	35	46	21	63	36	16	25	67	12	11
D9V35_01340	347	106	703	37	137	512	200	527	449	441	153	404	348	131	192	1121	316	118	115	374	201	114	1106	173	108	125	80	162	158	287	469	202	684	292	282	215	368	39	108
D9V35_01345	125	60	236	16	59	117	77	212	119	221	63	146	56	31	74	279	92	52	30	160	92	26	296	51	54	46	30	38	70	39	116	59	236	71	116	68	75	9	62
D9V35_01350	102	36	188	37	41	164	76	160	180	158	69	141	74	45	73	327	130	43	57	167	67	13	255	53	51	60	26	63	101	95	129	59	152	90	39	76	70	26	39
D9V35_01355	122	55	434	19	69	140	88	321	168	253	49	149	84	35	245	474	106	53	43	179	118	31	341	37	50	34	22	57	31	72	131	69	172	104	114	80	173	26	114
D9V35_01360	5	16	71	5	52	28	16	79	27	50	17	24	11	10	46	104	10	12	17	59	12	4	58	13	7	18	2	8	16	7	77	13	27	5	19	19	62	2	6
D9V35_01365	4	11	90	15	21	37	18	125	107	58	9	16	30	6	174	139	21	20	21	53	31	2	75	6	15	20	5	12	12	25	37	20	60	13	21	22	144	8	5
D9V35_01370	39	7	87	11	2	36	17	69	51	57	7	24	15	10	337	183	22	10	41	24	13	0	32	9	12	6	6	19	21	31	18	17	28	14	13	12	116	14	5
D9V35_01375	114	28	206	10	19	72	55	172	90	128	25	73	44	24	377	306	57	22	28	99	56	15	200	27	17	30	10	42	44	50	85	53	77	36	38	31	68	13	28
D9V35_01380	26	15	29	0	8	18	18	23	8	46	6	17	22	1	12	65	23	7	4	43	15	0	72	5	4	8	5	3	9	13	22	13	24	2	7	6	5	0	16
D9V35_01385	574	416	1202	65	233	1486	547	721	575	938	435	921	1085	354	492	1591	697	201	324	678	683	205	2420	462	186	302	192	580	693	560	887	617	1123	426	335	306	563	67	209
D9V35_01390	177	197	918	31	156	629	309	518	290	437	247	459	523	289	288	1025	331	85	137	683	257	99	1549	349	138	242	128	319	491	404	601	246	546	267	365	243	247	46	103
D9V35_01395	88	72	230	15	49	147	76	312	90	142	77	137	105	47	102	412	99	42	51	288	97	29	486	104	40	71	40	55	139	96	211	54	148	97	43	61	102	17	30
D9V35_01400	267	336	613	27	270	316	181	1343	150	205	124	309	243	190	951	5373	19	818	101	952	672	435	10973	158	344	421	164	199	50	72	2851	143	1091	341	462	232	2089	205	257
D9V35_01405	466	803	2060	37	525	1084	582	2267	1008	1896	203	742	608	257	1547	7492	154	461	439	2164	1910	468	12360	392	596	898	638	710	120	783	4173	331	2332	1035	1909	627	3108	799	605
D9V35_01410	6	1	48	2	10	35	15	26	6	41	13	12	20	5	23	45	20	0	13	32	16	5	34	6	2	12	1	4	19	16	22	12	13	14	2	6	9	4	5
D9V35_01415	679	327	1248	92	206	1149	446	1309	766	873	443	753	878	301	475	2518	657	273	370	1140	535	169	2514	360	203	437	265	267	494	927	1119	299	1067	452	348	327	607	82	202
D9V35_01420	357	143	854	23	127	472	173	507	317	408	172	309	329	86	258	1237	294	84	131	792	200	56	1074	192	83	219	74	117	168	232	475	212	415	209	123	167	240	21	83
D9V35_01425	251	131	672	28	100	369	192	333	249	376	174	311	304	95	200	977	264	73	83	448	168	32	759	122	56	135	55	151	174	308	261	130	308	97	169	118	178	18	95
D9V35_01430	12	16	37	7	10	27	19	34	20	34	20	32	23	10	18	69	16	9	14	27	19	5	66	10	7	7	9	8	23	13	39	15	28	10	9	12	11	2	6
D9V35_01435	7	13	31	2	2	14	14	33	20	23	12	11	7	5	6	34	18	3	8	26	13	4	37	5	3	7	4	4	7	16	20	5	25	11	19	7	6	3	1
D9V35_01440	509	350	1706	145	242	506	372	1759	406	1217	371	526	247	308	413	3486	417	102	342	828	385	85	1602	273	298	169	91	291	438	475	448	208	1153	518	517	353	665	175	286
D9V35_01445	23	8	48	3	13	49	29	88	31	59	5	54	17	15	22	111	18	12	12	83	17	2	140	17	9	29	11	13	18	15	68	15	42	17	16	11	26	6	10
D9V35_01450	35	38	49	3	24	40	25	69	26	64	18	45	30	22	22	240	29	20	11	86	30	10	273	22	12	26	11	5	41	29	72	18	61	16	34	24	35	4	18
D9V35_01455	7	9	25	3	4	12	2	22	2	22	4	7	7	3	8	32	5	3	3	11	10	2	84	2	10	4	1	2	0	4	15	4	17	4	2	7	13	1	4
D9V35_01460	69	43	165	80	65	139	51	225	148	142	71	101	63	32	89	257	56	53	70	83	74	35	253	41	71	27	3	46	39	90	95	29	127	163	45	55	178	45	26
D9V35_01465	67	55	327	193	89	160	87	345	294	302	74	205	108	35	85	360	63	86	84	132	139	73	364	68	91	91	24	72	64	96	139	64	204	245	70	101	156	47	57
D9V35_01470	57	78	275	85	119	262	98	295	217	264	120	226	210	71	108	307	146	80	69	256	156	53	658	107	79	112	92	145	154	197	303	68	262	170	67	127	201	53	55
D9V35_01475	521	251	1041	208	296	868	373	932	756	859	316	601	597	199	408	1775	541	244	319	1061	489	105	2063	343	240	374	209	536	487	594	912	298	809	514	203	377	682	127	213
D9V35_01480	140	47	417	52	72	225	108	258	184	271	56	218	174	44	85	576	136	62	64	229	114	49	506	86	59	77	44	158	96	134	182	105	226	130	61	78	147	18	54
D9V35_01485	329	121	641	43	158	327	188	440	251	419	113	287	222	85	178	959	189	97	78	614	129	52	975	124	82	174	54	168	142	219	319	172	299	171	178	157	206	17	146
D9V35_01490	150	1	0	11	0	0	68	0	35	686	0	40	0	46	81	596	170	42	0	2	75	0	0	0	65	83	2	0	0	0	146	89	127	1	73	21	67	0	44
D9V35_01495	0	0	0	3	0	0	4	0	1	44	0	4	0	3	2	36	4	1	0	0	1	0	0	0	1	1	0	0	0	0	2	3	4	0	1	5	7	0	4
D9V35_01500	0	0	4	0	5	0	1	0	0	4	0	0	4	0	0	0	0	0	0	0	1	0	0	0	0	0	0	0	0	0	0	0	0	0	0	2	0	0	0
D9V35_01505	0	0	0	0	0	5	12	0	1	5	0	11	0	0	6	20	4	1	0	0	4	2	0	0	0	4	0	0	0	0	0	0	6	4	0	0	7	0	13
D9V35_01510	2	0	14	1	0	5	9	0	0	8	0	5	1	0	1	24	6	3	0	0	21	2	0	0	13	0	0	0	0	4	9	1	7	4	0	0	4	2	8
D9V35_01515	24	0	98	0	0	0	3	0	0	0	0	3	34	0	44	0	1	27	0	0	39	9	0	0	17	0	0	0	0	0	0	0	0	0	0	9	0	6	0
D9V35_01520	24	0	89	0	0	0	0	0	0	0	0	2	21	0	0	0	0	31	0	0	13	7	0	0	12	0	0	0	0	0	0	0	0	0	0	9	0	4	0
D9V35_01525	4	0	45	0	0	0	1	0	0	0	0	0	14	0	0	0	0	17	0	0	18	5	0	0	10	0	0	0	0	0	0	0	0	0	0	1	0	5	0
D9V35_01530	4	0	35	0	0	0	1	0	0	0	0	1	18	7	0	0	2	6	0	0	23	8	0	0	17	0	0	0	0	0	20	0	0	0	10	6	0	16	0
D9V35_01535	0	0	3	0	0	1	0	0	1	3	0	0	1	0	1	7	4	0	0	0	0	0	0	0	0	0	0	0	0	2	0	0	2	2	1	0	1	0	0
D9V35_01540	4	0	25	2	0	8	1	0	4	8	0	3	6	1	4	80	6	6	0	0	12	3	0	0	5	2	0	0	0	6	3	3	28	25	20	0	5	0	4
D9V35_01545	0	0	0	0	2	0	8	0	0	30	0	6	0	0	0	0	0	2	0	0	0	0	0	0	3	0	0	0	0	0	0	2	4	0	5	0	0	0	0
D9V35_01550	0	0	0	0	0	0	5	0	0	12	0	0	0	0	0	1	2	0	0	0	0	0	0	0	1	0	0	0	0	0	0	1	2	0	1	0	0	0	0
D9V35_01555	0	0	0	0	0	0	0	0	0	14	0	0	0	0	1	0	0	0	0	0	1	0	0	0	0	0	0	0	0	0	0	1	0	3	1	0	0	0	0
D9V35_01560	11	0	9	1	2	2	8	0	5	20	0	1	3	1	1	28	13	0	0	0	2	0	0	0	1	0	0	0	0	1	6	0	11	5	5	0	0	0	0
D9V35_01565	3	0	3	1	1	4	15	0	6	31	0	10	1	0	3	10	13	3	0	0	0	1	0	0	2	4	0	0	0	2	4	2	5	7	6	0	5	1	5
D9V35_01570	11	0	4	0	3	3	1	0	1	11	0	0	2	2	0	22	12	1	0	0	2	1	0	0	1	3	0	0	0	2	5	0	6	4	3	0	4	0	1
D9V35_01575	0	0	0	0	19	0	18	0	0	40	0	16	0	0	0	0	0	12	0	0	0	0	0	0	0	0	0	0	0	0	0	5	0	0	0	0	0	0	0
D9V35_01580	0	0	0	0	5	0	2	0	0	30	0	5	0	0	0	0	1	2	0	0	0	3	0	0	0	0	0	0	0	0	0	1	0	0	0	0	0	0	0
D9V35_01585	0	0	0	0	0	0	1	0	0	13	0	1	0	0	0	0	3	1	0	0	0	3	0	1	0	0	0	0	0	0	0	0	0	0	0	0	0	0	0
D9V35_01590	0	0	0	0	0	0	1	0	0	5	0	0	0	0	0	0	4	3	0	0	0	0	0	0	0	0	0	0	0	0	0	0	0	0	0	0	0	0	0
D9V35_01595	0	0	0	0	2	0	7	0	0	39	0	3	0	0	0	0	5	0	0	0	0	0	0	0	0	0	0	0	0	0	0	1	0	0	0	0	0	2	0
D9V35_01600	0	0	0	0	0	0	4	0	0	15	0	0	0	0	0	0	5	0	0	0	0	0	0	0	0	0	0	0	0	0	0	0	0	0	0	0	0	0	0
D9V35_01605	0	0	0	0	1	0	2	0	0	11	0	1	0	0	0	0	4	0	0	0	0	0	0	0	0	0	0	0	0	0	0	0	0	0	0	0	0	0	0
D9V35_01610	0	0	0	0	0	0	0	0	0	16	0	0	0	0	0	0	0	0	0	0	0	2	0	0	0	0	0	0	0	0	0	0	0	0	0	0	0	0	0
D9V35_01615	0	0	0	0	0	0	0	0	0	25	0	0	0	0	0	0	0	0	0	0	0	2	0	0	0	0	0	0	0	0	0	0	0	0	0	0	0	1	0
D9V35_01620	0	0	0	0	0	0	0	0	0	4	0	0	0	0	0	0	0	0	0	0	0	0	0	0	0	0	0	0	0	0	0	0	0	0	0	0	0	0	0
D9V35_01625	0	0	0	0	3	0	12	0	2	16	0	12	0	0	0	0	1	15	0	0	0	0	0	0	0	0	0	0	0	0	0	8	0	0	0	0	0	0	0
D9V35_01630	0	0	0	0	5	0	4	0	0	6	0	0	0	0	0	0	5	1	0	0	0	0	0	0	0	0	0	0	0	0	0	2	0	0	0	0	0	0	0
D9V35_01635	0	0	0	0	0	0	0	0	0	3	0	1	0	0	0	0	0	1	0	0	0	0	0	0	0	0	0	0	0	0	0	0	0	0	0	0	0	0	0
D9V35_01640	0	0	0	0	6	0	6	0	0	25	0	2	0	0	0	0	7	1	0	0	0	2	0	0	0	0	0	0	0	0	0	5	0	0	0	0	0	2	0
D9V35_01645	0	0	0	0	0	0	0	0	0	7	0	0	0	0	0	0	2	0	0	0	0	0	0	0	0	0	0	0	0	0	0	1	0	0	0	0	0	2	0
D9V35_01650	0	0	0	0	3	0	3	0	0	19	0	3	0	0	0	0	1	2	0	0	0	0	0	0	0	0	0	0	0	0	0	3	0	0	0	0	0	1	0
D9V35_01655	0	0	0	0	9	0	4	0	0	54	0	13	0	0	0	0	3	2	0	0	0	3	0	0	0	0	0	0	0	0	0	3	0	0	0	0	0	0	0
D9V35_01660	0	0	0	0	1	0	1	0	0	8	0	0	0	0	0	0	2	1	0	0	0	1	0	0	0	0	0	0	0	0	0	1	0	0	0	0	0	0	0
D9V35_01665	0	0	0	0	1	0	3	0	0	4	0	0	0	0	0	0	0	2	0	0	0	0	0	0	0	0	0	0	0	0	0	1	0	0	0	0	0	0	0
D9V35_01670	0	0	0	0	5	0	10	0	0	22	0	6	0	0	0	0	0	2	0	0	0	2	0	0	0	0	0	0	0	0	0	4	0	0	0	0	0	0	0
D9V35_01675	0	0	0	0	18	0	0	0	4	28	0	0	0	0	0	0	10	10	0	0	0	0	0	0	0	0	0	0	0	0	0	0	0	0	0	0	0	1	0
D9V35_01680	0	0	0	0	122	0	2	0	0	3	0	0	0	0	0	0	0	142	0	0	1	0	0	0	1	0	0	0	0	0	0	0	0	0	0	0	0	0	1
D9V35_01685	0	0	0	0	0	23	0	0	0	0	0	0	0	0	0	0	1	0	0	0	0	0	0	0	0	0	0	0	0	11	0	0	0	0	0	0	0	0	0
D9V35_01690	52	0	0	0	0	0	49	0	1	0	0	27	0	0	66	0	1	36	0	0	2	14	0	0	19	0	0	0	0	0	0	0	162	31	0	0	0	10	28
D9V35_01695	0	0	44	0	2	0	7	0	0	10	0	2	0	0	0	0	0	0	0	0	13	0	0	0	0	0	0	0	0	0	0	0	0	0	0	0	0	0	0
D9V35_01700	0	0	0	0	0	0	0	0	0	0	0	0	0	0	0	0	0	0	0	0	0	0	0	0	0	0	0	0	0	0	0	0	0	0	0	0	0	0	0
D9V35_01705	5	0	17	20	44	12	1	0	5	7	0	1	3	0	2	42	11	2	0	0	7	0	0	0	4	0	0	0	0	10	4	5	3	14	14	5	2	0	0
D9V35_01710	0	0	2	0	28	0	9	0	0	25	0	6	0	0	0	0	0	5	0	0	0	1	0	0	0	0	0	0	0	0	0	29	0	0	0	0	0	2	0
D9V35_01715	0	0	0	0	1	0	0	0	0	10	0	2	0	0	0	0	0	0	0	0	0	0	0	1	0	0	0	0	0	0	0	4	0	0	0	0	0	0	0
D9V35_01720	0	0	0	0	0	0	3	0	0	7	0	1	0	0	0	0	0	0	0	0	0	0	0	0	0	0	0	0	0	0	0	0	0	0	0	0	0	1	0
D9V35_01725	0	0	0	0	3	0	4	0	0	22	0	5	0	0	0	0	3	0	0	0	0	2	0	0	0	0	0	0	0	0	0	4	0	0	0	0	0	0	0
D9V35_01730	0	0	0	0	1	0	0	0	0	6	0	0	0	0	0	0	3	1	0	0	0	1	0	0	0	0	0	0	0	0	0	0	0	0	0	0	0	0	0
D9V35_01735	0	0	11	0	3	2	0	0	0	4	0	1	13	0	0	2	5	1	0	0	4	1	0	0	0	3	0	0	0	0	4	0	8	2	1	0	7	1	0
D9V35_01740	0	0	9	0	0	1	0	0	1	2	0	0	7	0	0	12	5	0	0	0	1	1	0	0	0	1	0	0	0	0	4	0	0	0	0	1	3	2	0
D9V35_01745	20	0	11	1	0	11	4	9	13	12	4	7	2	0	5	32	16	0	3	16	3	0	0	1	1	5	0	2	4	2	12	3	17	0	1	1	0	0	3
D9V35_01750	16	5	27	9	0	11	6	27	30	31	8	16	10	3	7	49	32	0	8	19	5	3	0	2	3	4	5	16	4	6	12	13	12	6	3	6	7	3	4
D9V35_01755	0	0	0	0	0	0	0	0	0	3	0	0	0	0	0	3	0	0	0	0	0	0	2	0	0	1	0	0	0	0	0	0	0	3	0	1	2	0	0
D9V35_01760	0	0	0	0	0	2	0	0	0	1	0	2	0	0	0	2	1	0	0	0	0	0	0	0	0	0	0	0	0	0	0	0	1	0	0	0	2	0	0
D9V35_01765	0	0	1	1	0	2	2	0	0	0	0	1	1	0	0	0	2	0	0	0	2	1	11	0	0	0	0	1	0	0	0	0	2	3	0	1	0	0	0
D9V35_01770	6	0	0	0	0	0	0	0	2	0	0	1	0	0	0	0	1	1	0	0	0	0	4	0	0	0	0	0	0	0	0	0	0	0	0	0	0	0	0
D9V35_01775	15	0	0	0	1	1	2	2	13	26	0	15	0	2	1	3	4	3	1	1	0	0	4	0	2	4	0	1	0	0	9	9	2	5	4	1	4	0	0
D9V35_01780	0	0	0	0	0	0	0	0	0	0	0	1	0	0	0	0	1	0	0	0	4	9	0	0	7	0	0	0	0	0	0	0	0	0	0	0	0	16	0
D9V35_01785	35	61	56	3	107	145	44	50	168	66	31	103	21	30	227	325	65	41	87	60	42	3	6	35	70	24	10	22	30	95	108	20	341	17	8	86	205	8	38
D9V35_01790	0	0	0	0	0	1	2	0	0	0	0	2	0	0	0	1	0	0	0	0	0	0	0	0	3	0	0	0	0	0	0	0	0	1	0	0	0	0	0
D9V35_01795	0	0	0	0	0	0	3	0	0	0	0	2	0	0	0	0	0	0	0	0	0	0	0	0	0	0	0	0	0	0	0	0	0	0	0	0	0	0	0
D9V35_01800	0	2	2	0	1	4	4	10	6	9	1	5	0	0	0	10	2	0	1	1	0	0	7	0	0	0	1	0	0	0	1	1	0	3	0	0	1	0	3
D9V35_01805	0	0	0	0	11	29	27	0	0	79	0	12	1	0	0	0	21	0	0	0	1	0	0	0	1	0	0	0	0	11	1	0	0	0	0	0	1	0	10
D9V35_01810	107	45	202	4	29	94	67	234	56	188	35	96	51	59	56	362	73	63	33	180	42	20	474	42	35	44	13	67	69	35	130	44	115	40	43	36	117	3	48
D9V35_01815	97	69	75	10	12	53	46	104	25	73	33	45	16	18	49	369	22	16	29	162	50	15	266	32	27	47	17	19	15	37	146	23	138	21	59	34	66	2	34
D9V35_01820	11	39	446	25	258	478	139	408	299	375	140	235	375	118	112	278	493	99	224	97	140	45	102	108	242	20	26	198	192	60	64	64	201	514	29	91	221	104	51
D9V35_01825	192	112	310	19	68	189	102	524	182	319	98	120	92	58	198	1063	65	76	55	466	174	74	1013	81	108	177	75	85	93	113	508	71	361	157	146	99	319	13	79
D9V35_01830	22	21	72	18	9	44	18	77	53	62	19	28	23	11	36	179	19	12	17	119	25	16	184	15	20	26	18	29	18	27	79	8	120	36	17	24	63	16	13
D9V35_01835	91	24	440	159	36	239	96	366	279	348	76	158	176	49	108	645	142	73	107	170	133	38	730	72	47	57	33	114	49	218	212	66	128	226	68	96	233	142	48
D9V35_01840	136	29	687	209	55	295	115	389	288	349	83	191	206	57	132	730	118	146	104	213	158	52	1143	85	54	79	53	140	61	160	247	115	173	226	122	141	200	92	60
D9V35_01845	103	64	257	115	38	171	72	186	166	170	50	100	106	17	53	452	61	29	81	79	52	24	529	32	52	31	27	74	18	104	79	41	160	120	62	63	136	62	45
D9V35_01850	17	17	59	18	8	37	19	54	24	33	11	16	16	6	21	78	15	9	20	28	23	9	130	12	10	14	10	20	8	37	29	7	25	24	11	14	30	6	7
D9V35_01855	86	56	138	24	35	91	39	127	91	139	37	64	64	26	32	261	58	28	29	151	61	31	246	23	31	25	31	45	49	65	144	40	118	58	25	37	118	11	28
D9V35_01860	57	15	119	17	35	58	74	94	40	71	26	88	57	17	32	174	32	26	35	75	58	17	164	28	14	21	29	39	46	40	73	10	54	49	12	21	31	14	51
D9V35_01865	82	40	242	83	28	138	102	164	199	219	44	139	98	36	56	505	90	60	53	258	74	26	533	65	127	55	84	92	65	153	1338	71	177	59	82	48	89	30	42
D9V35_01870	51	24	669	15	84	96	68	190	88	112	34	79	80	8	40	362	34	54	15	170	106	56	411	17	48	33	12	44	19	36	132	25	69	130	93	27	92	51	34
D9V35_01875	24	7	211	4	20	35	19	127	50	75	14	22	35	6	16	157	32	19	3	38	50	20	162	1	25	21	5	5	8	11	20	19	40	12	42	10	32	8	14
D9V35_01880	52	31	112	13	16	36	34	95	20	84	16	55	36	20	59	149	28	18	23	147	21	10	199	16	18	38	12	36	36	46	117	36	56	18	20	17	44	4	25
D9V35_01885	257	107	453	158	104	280	124	302	229	384	76	247	268	89	221	569	145	110	120	445	197	37	735	115	67	179	71	191	169	291	487	106	194	114	55	85	344	37	98
D9V35_01890	79	55	395	44	88	150	108	306	136	159	71	136	184	49	115	228	70	62	55	235	143	36	402	62	49	76	29	158	92	55	184	48	170	142	52	66	211	33	83
D9V35_01895	60	21	300	27	34	102	21	132	45	68	32	69	154	23	52	189	33	21	22	68	106	10	119	22	28	25	20	20	34	64	54	18	69	51	48	27	47	6	24
D9V35_01900	338	161	1202	203	158	319	183	604	295	512	137	356	349	110	329	1057	174	125	123	758	379	72	993	114	69	235	124	286	197	234	648	177	404	184	232	162	310	63	221
D9V35_01905	201	147	599	134	151	347	147	468	402	384	124	324	296	100	222	972	171	146	142	456	204	60	799	119	99	182	64	182	167	311	464	123	282	204	120	191	346	44	112
D9V35_01910	183	103	556	99	107	295	106	425	270	264	78	230	221	74	142	769	119	96	82	421	159	56	897	83	75	149	77	105	91	223	320	68	215	185	109	101	291	61	55
D9V35_01915	76	83	261	42	79	143	71	316	140	151	54	141	138	21	115	379	70	38	49	276	80	32	352	69	30	90	50	45	60	123	222	38	172	81	58	64	192	13	32
D9V35_01920	21	14	61	0	23	23	9	36	18	38	11	34	37	7	17	81	19	3	8	29	24	16	203	11	10	11	17	40	11	10	24	11	36	18	19	5	21	2	2
D9V35_01925	36	20	61	8	11	22	9	43	12	29	10	16	13	2	16	119	13	6	9	82	14	8	97	10	6	19	6	18	13	14	21	15	17	9	12	11	34	0	8
D9V35_01930	66	21	153	26	35	54	28	107	46	74	23	68	53	15	29	148	46	20	29	97	31	21	134	22	24	19	11	55	37	43	58	16	47	42	24	16	57	8	14
D9V35_01935	99	60	116	10	25	110	55	101	65	105	38	103	102	26	66	243	71	17	21	156	77	22	248	58	23	48	25	38	58	62	141	34	118	30	38	44	71	3	21
D9V35_01940	182	93	562	50	124	364	188	459	221	344	134	285	364	83	139	913	279	89	116	365	218	67	948	137	95	127	100	123	169	248	373	181	357	172	186	102	164	35	89
D9V35_01945	289	90	1036	184	292	597	283	659	570	642	170	394	345	123	200	1844	372	234	285	482	254	144	1817	168	156	160	111	244	169	429	476	238	553	407	357	256	427	174	141
D9V35_01950	85	31	267	27	58	143	74	209	149	162	45	91	136	48	67	266	108	31	60	102	75	34	299	37	50	41	17	73	57	101	121	47	166	102	53	79	107	13	29
D9V35_01955	128	23	171	24	25	210	48	114	109	110	47	82	49	41	45	631	86	34	45	217	38	14	483	49	19	70	11	37	100	121	133	47	104	50	68	40	68	19	24
D9V35_01960	210	76	714	38	98	397	155	389	299	298	143	288	253	97	174	1000	250	92	148	409	171	68	632	117	83	117	46	168	160	244	288	137	360	177	203	122	247	40	63
D9V35_01965	111	86	379	50	119	236	139	295	186	282	88	186	268	96	96	331	193	38	85	163	128	42	339	112	47	69	42	86	140	142	166	141	126	112	67	91	95	23	73
D9V35_01970	405	143	1244	43	100	488	236	499	276	455	190	411	579	175	216	1104	298	155	134	563	366	94	977	217	122	154	96	189	320	374	515	215	484	328	284	195	283	36	121
D9V35_01975	232	123	720	65	71	281	170	363	275	397	114	317	270	119	250	635	209	106	82	438	201	52	653	149	101	101	50	209	193	234	317	161	340	198	151	147	248	79	108
D9V35_01980	74	50	312	27	32	123	65	151	95	137	40	101	115	39	87	324	119	37	34	129	97	16	335	44	45	39	32	84	39	95	98	39	132	81	55	59	142	10	47
D9V35_01985	35	23	105	10	22	34	21	85	24	37	17	38	49	11	60	124	19	16	11	83	40	9	159	14	11	21	5	19	27	19	57	15	40	14	19	19	49	0	17
D9V35_01990	110	43	276	96	69	219	86	207	155	205	48	145	164	39	102	445	74	50	84	161	145	45	416	67	65	67	33	93	79	108	228	53	164	102	63	57	232	53	38
D9V35_01995	4	2	6	1	1	5	5	14	2	8	3	6	4	1	1	22	2	0	1	6	0	1	7	2	1	0	1	0	7	4	6	0	4	1	0	2	2	0	3
D9V35_02000	17	10	37	4	18	57	22	78	21	53	25	63	57	6	31	91	22	12	13	21	23	7	326	7	22	5	3	18	16	11	19	9	27	21	3	4	41	5	13
D9V35_02005	151	44	344	53	104	298	147	306	233	252	118	194	155	53	102	723	163	57	96	177	113	45	708	67	60	68	40	89	88	121	161	93	327	127	101	111	152	17	96
D9V35_02010	12	11	30	12	15	24	17	32	26	30	6	33	24	5	20	32	14	5	10	15	10	7	55	10	8	10	2	26	7	3	27	13	17	11	4	12	27	4	8
D9V35_02015	49	10	47	7	24	46	33	108	35	65	15	40	31	7	36	50	20	20	10	37	22	7	90	7	10	23	5	15	14	18	33	20	36	21	7	22	21	3	21
D9V35_02020	138	9	54	4	5	8	4	85	12	9	13	12	18	5	10	28	10	7	8	23	36	2	111	9	7	4	2	0	3	6	15	2	18	9	8	12	8	2	0
D9V35_02025	127	79	617	461	222	489	161	759	375	659	191	136	332	151	55	616	469	102	199	144	162	67	104	215	328	100	18	213	418	521	58	157	392	579	42	258	406	190	88
D9V35_02030	131	56	491	124	56	394	117	454	287	264	106	228	212	62	126	927	156	136	186	201	150	39	296	87	94	75	38	108	124	194	188	101	316	197	108	102	203	94	64
D9V35_02035	315	139	548	311	188	604	261	503	589	550	289	381	444	153	359	1460	320	166	364	333	355	72	1474	223	162	173	114	327	252	553	514	151	528	322	83	246	767	169	123
D9V35_02040	324	132	1050	292	130	549	254	739	639	496	321	463	502	166	245	1238	325	232	261	451	344	60	1394	224	116	197	122	277	306	458	494	163	512	408	231	263	622	259	126
D9V35_02045	15	18	4	6	2	6	3	28	13	41	0	10	3	10	14	97	45	3	1	2	18	1	13	0	19	15	2	4	1	4	16	11	20	1	19	4	24	0	13
D9V35_02050	15	6	0	2	0	5	13	7	1	14	5	8	0	0	0	43	10	0	12	10	0	0	8	4	4	2	3	2	6	3	4	4	0	0	0	4	0	0	3
D9V35_02055	35	13	0	46	0	43	41	49	179	79	27	164	89	18	0	249	188	0	37	45	56	9	136	29	32	8	12	18	29	30	21	117	0	50	35	23	17	30	33
D9V35_02060	6	2	0	2	0	3	2	4	16	9	6	33	9	2	0	17	26	0	6	21	5	0	12	8	0	3	1	4	10	0	16	14	0	3	2	2	2	3	5
D9V35_02065	27	7	6	19	3	30	19	11	74	36	14	110	78	17	3	103	65	0	16	47	31	5	65	18	3	11	5	9	10	8	31	45	10	34	27	9	9	13	11
D9V35_02070	6	0	1	1	0	2	3	0	4	5	0	3	4	0	0	0	3	0	1	2	0	0	4	1	1	1	0	0	1	1	1	0	0	2	0	3	0	0	0
D9V35_02075	0	4	0	1	0	1	2	0	1	4	1	2	0	2	0	10	3	0	2	2	4	0	20	1	3	0	1	2	1	1	0	1	6	1	0	2	5	0	1
D9V35_02080	31	0	3	0	0	6	3	6	3	8	1	6	1	0	3	30	1	5	4	5	3	0	5	0	0	1	0	1	0	0	3	0	4	0	0	5	6	0	1
D9V35_02085	0	0	0	0	0	0	0	0	0	0	0	0	0	0	0	0	0	0	0	0	0	0	559	0	0	0	0	0	0	0	0	0	0	0	0	0	0	0	0
D9V35_02090	25	0	164	0	0	0	5	170	0	0	1	0	73	0	0	0	0	0	0	0	71	0	232	0	12	25	0	0	0	0	0	0	0	0	76	7	60	0	0
D9V35_02095	35	5	51	4	11	23	11	57	12	42	13	25	31	6	22	96	24	10	16	56	20	8	106	9	11	9	6	7	12	9	22	16	53	18	10	15	25	1	9
D9V35_02100	181	119	391	17	727	494	157	444	412	715	110	211	112	93	150	3015	361	568	140	550	134	74	3444	90	327	157	58	282	147	174	742	217	454	156	138	165	259	121	172
D9V35_02105	0	3	11	3	9	12	2	15	12	22	4	13	1	7	2	66	11	7	2	11	10	2	69	0	7	7	2	15	3	8	18	7	16	7	2	6	10	4	4
D9V35_02110	12	6	49	3	38	52	13	36	23	57	8	22	16	5	24	179	44	19	9	35	14	3	190	8	23	21	3	17	12	8	67	14	55	9	24	18	95	6	14
D9V35_02115	10	2	47	9	16	37	28	52	15	16	42	38	20	6	7	124	3	15	17	20	24	22	124	10	16	5	15	10	7	2	42	6	59	74	24	8	15	32	8
D9V35_02120	74	54	232	132	59	159	104	518	144	342	52	136	58	31	128	679	45	97	36	197	188	48	556	57	93	123	31	103	32	96	390	58	274	171	80	70	206	101	135
D9V35_02125	0	7	18	73	2	12	5	18	27	36	3	28	4	1	11	42	9	10	3	10	8	4	71	7	6	10	5	11	5	11	18	5	17	14	3	15	20	23	10
D9V35_02130	73	33	179	264	32	132	84	163	132	268	25	93	54	28	59	509	57	89	39	130	76	37	476	38	68	74	28	106	30	107	175	52	145	169	59	45	226	156	74
D9V35_02135	20	25	45	122	11	47	26	52	59	111	6	44	17	5	20	112	13	29	12	24	27	14	119	14	16	26	10	37	13	33	55	26	38	55	23	9	53	39	39
D9V35_02140	68	32	82	122	27	58	44	112	83	117	13	62	36	21	35	237	24	59	18	88	45	13	247	22	26	58	17	54	23	44	112	32	91	63	22	34	107	51	33
D9V35_02145	14	10	85	34	45	20	21	68	44	63	11	44	24	7	24	77	41	20	14	17	21	2	44	5	14	1	0	16	10	5	13	21	26	20	7	13	25	8	13
D9V35_02150	18	16	118	10	11	31	30	148	27	63	13	29	32	7	40	217	24	36	22	68	21	5	87	9	24	11	11	29	13	9	18	19	45	19	21	18	35	3	9
D9V35_02155	15	28	59	8	13	51	15	105	37	64	14	38	27	18	16	74	41	13	28	45	18	7	36	15	28	3	7	24	15	15	23	15	68	22	5	16	28	13	8
D9V35_02160	10	5	82	13	4	12	13	112	43	25	22	69	26	12	9	70	44	10	11	82	25	3	23	15	5	15	3	3	30	4	23	18	35	21	18	11	6	4	3
D9V35_02165	8	26	57	9	5	10	13	81	26	36	16	48	10	4	10	60	17	20	6	51	21	0	47	6	8	12	2	10	26	9	28	12	8	7	3	10	37	1	12
D9V35_02170	156	63	496	172	136	194	122	501	194	427	76	158	112	92	117	1035	153	87	89	365	117	38	816	72	198	90	45	93	71	132	198	107	456	117	94	113	267	53	128
D9V35_02175	63	35	141	853	42	108	88	559	363	489	60	162	49	20	41	255	154	537	78	129	120	60	144	76	171	134	11	126	152	151	131	64	176	439	82	127	501	568	172
D9V35_02180	150	70	449	153	130	266	210	533	241	420	92	246	175	95	166	567	232	150	108	247	160	31	422	123	64	105	61	355	135	210	247	114	262	173	90	120	159	125	150
D9V35_02185	103	35	255	23	16	161	82	193	89	187	27	128	165	31	31	365	150	6	61	65	124	24	208	19	12	18	29	61	64	141	56	62	54	69	84	29	21	20	46
D9V35_02190	31	13	65	0	20	17	12	78	6	22	9	11	22	2	4	35	16	2	4	21	25	4	194	9	9	6	1	2	7	10	13	5	21	15	6	6	9	0	18
D9V35_02195	143	73	542	20	41	198	68	244	176	203	58	175	123	31	101	456	129	78	52	218	104	47	280	73	38	107	52	133	75	144	221	74	155	145	127	80	100	26	65
D9V35_02200	90	51	247	35	41	119	61	191	88	163	54	116	113	22	71	328	94	54	47	164	90	27	355	49	30	81	13	72	61	87	119	49	115	92	54	58	97	19	55
D9V35_02205	73	48	253	22	54	115	58	198	113	131	27	98	114	23	55	313	57	46	50	135	77	29	474	39	42	47	22	65	55	96	121	42	90	86	48	48	120	20	15
D9V35_02210	165	108	483	207	162	374	152	582	402	456	144	287	286	83	292	866	181	207	157	442	221	54	1131	171	133	213	110	202	153	297	674	102	507	215	75	193	630	111	111
D9V35_02215	285	281	1331	963	347	553	272	696	294	758	143	443	612	193	373	3182	352	503	302	1238	525	136	2255	404	123	246	208	363	559	1236	1540	277	315	368	215	131	1197	515	142
D9V35_02220	199	134	333	117	58	152	130	183	82	195	47	121	139	69	169	316	146	51	65	224	141	21	279	29	58	91	44	249	105	149	118	89	95	53	41	69	106	11	100
D9V35_02225	279	188	767	170	179	227	196	383	109	240	57	153	349	73	214	434	213	112	68	415	306	27	398	98	71	66	43	321	207	259	128	107	160	149	84	142	133	21	107
D9V35_02230	202	246	1403	717	503	448	558	816	381	721	211	363	631	217	319	902	519	253	228	804	433	87	1304	375	314	161	66	1090	547	292	413	179	438	406	167	366	773	187	265
D9V35_02235	106	22	335	79	74	85	52	177	112	128	32	150	134	29	90	278	121	38	53	133	70	6	97	24	33	13	16	79	43	87	28	44	45	51	25	43	38	14	50
D9V35_02240	0	1	8	0	1	5	3	8	3	2	2	2	5	2	1	3	12	0	1	3	7	0	3	0	0	0	0	7	2	1	0	2	3	2	0	3	0	0	0
D9V35_02245	67	35	307	53	50	165	64	97	85	136	29	122	158	40	65	235	218	48	63	97	105	11	63	26	18	10	12	91	67	94	32	88	67	72	13	33	34	24	26
D9V35_02250	222	58	503	192	125	153	83	326	134	454	93	104	204	61	182	324	178	78	66	292	184	31	171	106	296	127	18	158	176	162	108	54	223	232	57	93	105	51	139
D9V35_02255	768	162	1177	1341	317	1076	1300	1432	921	2356	256	896	377	169	255	1864	1720	529	784	341	527	654	931	308	629	264	10	2454	481	1414	257	188	693	2484	233	678	1827	1614	911
D9V35_02260	39	18	267	45	36	29	38	135	86	108	22	109	70	9	27	91	122	13	19	68	57	10	120	6	23	9	10	30	18	27	32	65	33	21	52	29	33	17	47
D9V35_02265	25	16	139	36	7	20	13	48	59	43	12	77	61	19	21	50	77	8	14	31	38	4	54	6	6	11	8	17	14	19	14	31	21	11	13	12	17	16	14
D9V35_02270	33	5	134	50	13	26	14	33	116	43	12	89	55	11	14	65	115	2	13	11	28	3	40	8	11	8	8	13	8	22	19	100	26	14	14	15	13	11	13
D9V35_02275	11	1	116	40	9	43	11	31	77	43	3	101	50	5	11	116	59	8	13	24	28	7	53	13	3	7	4	7	9	19	18	75	14	17	32	5	15	11	12
D9V35_02280	18	9	139	41	17	36	25	80	97	83	14	79	49	18	29	127	57	5	21	39	51	4	53	10	10	15	6	22	26	21	35	88	37	16	18	16	22	17	32
D9V35_02285	3	2	66	8	4	14	7	13	45	17	5	34	24	4	13	50	28	0	2	15	7	0	33	1	5	8	1	8	5	2	8	19	14	0	18	7	8	1	6
D9V35_02290	0	3	13	5	3	7	3	9	14	15	3	16	6	4	1	6	17	1	3	13	4	0	9	1	1	2	2	5	2	0	1	9	2	1	4	1	4	3	1
D9V35_02295	5	12	27	3	6	7	14	19	24	35	5	22	15	4	13	78	26	3	3	30	7	3	17	1	11	2	1	5	11	9	10	8	9	5	0	4	13	1	10
D9V35_02300	16	10	168	26	18	24	16	84	86	59	12	83	43	11	77	62	62	15	8	53	30	6	137	4	28	13	1	13	15	14	20	49	114	21	27	39	46	12	18
D9V35_02305	64	13	212	44	30	44	30	160	65	64	17	38	104	10	30	186	36	19	32	47	76	17	271	3	26	9	16	21	6	24	29	17	35	88	17	35	67	70	14
D9V35_02310	25	3	86	57	7	23	21	28	106	64	4	120	39	16	9	84	67	1	21	28	15	2	29	7	13	6	4	16	12	16	13	61	19	8	6	12	22	19	17
D9V35_02315	5	1	10	10	1	6	4	14	20	18	3	32	6	8	3	4	27	1	0	11	4	0	14	2	1	2	0	3	7	2	1	27	7	4	0	7	15	2	10
D9V35_02320	15	13	87	21	6	30	16	45	52	46	4	52	34	8	13	100	41	4	14	27	23	4	62	4	9	7	8	20	12	10	34	33	23	16	10	18	24	4	20
D9V35_02325	81	59	285	85	50	98	57	177	176	193	48	215	120	50	100	335	131	14	42	189	85	32	274	28	46	51	19	39	50	68	95	131	85	64	65	47	93	25	78
D9V35_02330	12	5	35	18	5	8	12	18	21	39	4	29	16	3	11	64	25	6	5	10	12	2	34	4	4	4	1	7	3	10	20	31	13	9	3	6	20	5	8
D9V35_02335	0	1	7	3	0	1	1	3	5	6	0	6	5	2	3	11	2	0	0	4	5	1	7	0	0	0	2	0	4	1	0	3	1	3	1	1	2	1	0
D9V35_02340	25	11	115	18	17	33	22	68	46	73	14	47	34	10	15	154	36	11	15	61	25	1	107	11	18	17	7	14	14	18	38	44	41	10	19	15	37	3	21
D9V35_02345	26	3	29	12	6	35	12	19	19	31	4	28	10	9	9	102	23	4	14	10	6	1	58	3	11	9	1	7	2	26	8	23	23	13	9	6	19	3	8
D9V35_02350	5	2	18	6	2	6	3	4	20	9	0	19	6	2	1	21	10	3	1	5	8	1	6	0	4	1	0	2	0	2	2	10	4	1	2	0	1	1	2
D9V35_02355	8	44	51	18	6	19	19	26	41	27	22	37	16	13	11	67	34	4	7	73	9	4	41	12	9	12	5	12	19	18	17	40	30	12	10	2	6	4	9
D9V35_02360	4	3	24	5	1	14	5	15	34	27	4	45	20	4	6	34	28	1	3	5	6	1	14	1	8	4	3	3	4	3	8	31	18	3	0	3	7	3	7
D9V35_02365	15	0	1	24	0	31	10	0	30	50	0	13	0	9	0	133	53	0	12	0	0	0	166	0	0	0	8	13	1	16	0	39	0	0	0	0	0	0	12
D9V35_02370	65	22	196	12	10	79	27	154	108	91	23	60	51	9	60	176	55	4	23	78	49	21	175	20	24	31	6	24	20	71	72	50	73	42	53	37	118	20	21
D9V35_02375	7	7	88	32	2	10	9	26	66	31	3	87	36	13	13	19	45	3	9	23	10	7	28	7	2	2	3	12	5	8	18	50	19	7	14	2	18	17	7
D9V35_02380	118	42	366	193	28	129	82	278	388	326	50	432	189	100	62	459	389	32	64	170	120	24	349	48	48	58	42	86	50	119	121	411	136	59	48	62	103	53	101
D9V35_02385	0	2	5	0	0	1	1	13	7	5	5	9	2	2	5	14	5	0	2	4	3	0	11	1	1	2	0	4	2	1	1	5	8	1	0	1	1	0	2
D9V35_02390	6	1	20	5	2	2	6	4	7	23	1	11	12	4	1	23	16	0	0	6	7	0	18	0	4	3	1	2	0	1	1	3	13	0	1	1	1	0	12
D9V35_02395	64	25	1063	278	267	225	142	530	485	314	74	412	367	273	128	372	374	96	129	186	208	82	329	35	82	37	203	151	73	54	74	167	441	373	139	236	137	290	74
D9V35_02400	4	10	15	0	5	1	2	31	1	15	8	7	2	0	5	15	5	4	0	12	34	2	34	0	5	2	0	2	1	3	12	5	9	1	12	3	7	0	7
D9V35_02405	14	23	37	1	31	9	19	32	1	32	30	18	11	4	18	43	23	6	1	100	17	2	71	19	11	22	2	3	21	10	56	10	17	4	7	5	43	2	15
D9V35_02410	65	30	279	66	73	163	86	227	192	214	82	126	78	28	43	366	57	102	81	185	77	37	275	68	58	78	18	63	61	143	140	42	235	172	49	108	175	74	56
D9V35_02415	127	103	704	79	169	237	160	449	199	407	89	225	164	76	161	667	208	84	78	377	181	83	1022	79	87	102	79	150	95	118	266	118	338	193	92	99	279	57	122
D9V35_02420	111	65	337	80	87	85	84	212	105	162	52	95	95	49	108	312	90	97	34	215	112	35	277	47	37	102	36	72	52	88	111	50	126	112	63	68	159	30	56
D9V35_02425	115	84	452	87	124	211	60	307	209	281	92	149	184	51	102	538	174	90	42	327	138	62	550	107	95	118	48	95	72	155	209	50	288	235	104	90	264	54	54
D9V35_02430	79	21	294	29	66	92	71	176	122	197	54	83	89	58	82	308	98	73	27	187	64	26	304	41	63	66	42	80	49	103	108	37	171	156	82	64	168	47	48
D9V35_02435	237	232	394	28	144	347	186	561	305	402	250	332	224	159	303	992	308	109	121	603	225	122	1242	169	127	266	131	157	203	227	640	191	660	256	152	260	365	36	111
D9V35_02440	71	16	173	20	43	190	60	219	118	149	38	95	75	24	53	553	129	51	77	80	55	28	324	35	31	22	19	44	37	99	74	41	90	104	35	39	76	37	32
D9V35_02445	219	63	596	93	173	387	166	656	371	417	132	273	175	65	147	1374	222	270	124	374	211	84	1279	143	163	155	96	215	163	283	505	128	418	257	206	200	491	239	117
D9V35_02450	330	231	1396	189	283	818	346	1263	1026	950	356	572	520	238	312	2527	511	386	317	908	489	193	2740	336	264	374	212	479	343	501	1039	301	1014	728	449	442	833	251	261
D9V35_02455	208	86	1044	76	107	552	169	568	518	303	236	362	287	148	337	1405	219	108	250	535	248	60	1300	145	135	148	62	164	258	305	314	159	569	294	316	229	304	62	76
D9V35_02460	76	59	340	11	41	157	63	259	202	160	71	151	113	50	113	447	97	46	95	179	86	24	414	50	41	41	34	58	52	125	111	52	221	144	98	67	146	25	39
D9V35_02465	14	12	54	10	8	58	16	77	61	57	17	46	42	17	23	120	33	6	32	30	27	13	92	14	19	10	9	19	21	23	47	19	66	42	18	10	41	9	15
D9V35_02470	109	63	576	126	63	367	134	433	405	342	148	295	256	97	155	962	202	39	136	242	205	71	894	126	82	84	159	131	121	298	278	163	334	180	167	184	286	89	65
D9V35_02475	41	44	111	16	33	92	43	124	104	94	44	62	84	52	77	195	66	23	49	118	63	23	219	31	49	35	26	28	39	86	96	27	186	79	27	68	104	13	16
D9V35_02480	39	17	136	12	20	92	34	98	84	83	43	61	69	39	45	222	41	23	40	74	49	19	193	18	29	34	24	38	43	47	75	22	114	36	36	46	61	5	10
D9V35_02485	115	49	558	27	77	279	111	286	316	242	119	206	228	43	121	1074	144	64	95	175	137	58	897	84	59	78	47	99	75	182	159	92	307	220	228	136	138	50	46
D9V35_02490	99	35	457	12	80	190	87	206	199	189	63	151	152	41	89	446	177	48	44	147	116	41	634	44	35	57	34	78	61	116	109	66	197	139	183	89	74	16	54
D9V35_02495	93	43	220	7	33	118	47	122	92	166	49	77	88	29	81	276	105	36	24	130	66	26	486	24	26	48	31	25	34	77	105	51	112	77	64	51	47	11	19
D9V35_02500	46	16	156	2	16	68	21	76	43	77	29	40	34	13	51	227	47	28	16	102	18	20	214	25	11	31	15	19	29	46	52	34	89	31	39	37	33	1	14
D9V35_02505	12	6	40	1	20	15	7	27	6	20	3	9	13	4	9	66	24	6	1	17	16	5	60	8	10	3	4	6	6	5	6	13	24	4	13	9	11	1	4
D9V35_02510	110	56	407	33	110	210	124	564	270	266	58	166	160	71	110	634	153	54	94	211	147	58	504	74	74	87	74	98	107	174	229	113	187	124	114	124	205	24	80
D9V35_02515	133	75	388	44	86	179	123	289	166	280	61	161	145	54	110	560	119	76	59	201	119	55	380	55	47	92	48	133	68	128	180	92	240	109	83	95	217	27	87
D9V35_02520	235	60	523	24	91	246	140	288	176	286	120	197	134	66	128	728	169	61	70	351	122	42	784	96	80	117	54	106	126	182	234	106	287	120	166	83	151	12	95
D9V35_02525	80	39	115	7	24	92	57	149	69	115	36	95	69	28	57	219	64	18	39	102	52	14	249	28	39	40	16	24	44	42	67	40	92	48	40	31	58	0	17
D9V35_02530	116	59	173	15	49	97	46	194	62	209	55	105	51	29	69	365	82	31	28	148	94	20	420	48	41	61	26	29	62	42	127	54	151	55	55	57	76	9	56
D9V35_02535	73	37	131	22	42	102	77	174	100	113	36	96	95	42	47	244	74	26	38	105	68	30	316	43	32	54	31	51	38	61	98	47	110	78	53	40	63	4	34
D9V35_02540	72	53	181	7	24	87	37	156	64	112	34	68	69	16	71	218	68	12	25	195	58	20	311	35	20	50	30	51	47	49	109	30	60	47	27	32	58	3	32
D9V35_02545	60	38	129	5	42	61	61	163	42	107	37	41	32	21	41	175	36	24	33	112	38	9	324	24	47	26	22	24	10	26	48	25	81	28	33	31	24	5	23
D9V35_02550	30	10	57	2	24	21	7	59	13	38	6	22	16	7	21	52	16	8	13	14	15	8	40	6	12	4	4	14	7	13	7	8	14	11	9	8	6	0	11
D9V35_02555	39	21	412	109	66	126	45	109	79	75	31	62	143	39	56	135	82	29	54	99	72	12	137	44	20	22	10	86	53	96	31	28	47	85	13	33	34	28	34
D9V35_02560	71	79	195	43	24	138	53	255	122	105	60	106	87	65	139	381	63	52	79	149	101	18	216	47	76	59	29	45	67	97	160	25	154	70	41	57	115	44	40
D9V35_02565	27	13	44	2	13	42	20	44	23	33	14	26	20	15	26	91	21	10	9	32	18	9	98	15	8	8	6	10	10	21	50	16	35	12	18	14	28	0	2
D9V35_02570	47	11	59	3	11	63	17	85	25	35	29	33	24	15	14	182	23	9	14	58	19	6	209	18	8	3	20	7	19	20	61	10	61	15	25	16	29	2	15
D9V35_02575	106	45	313	36	52	134	66	228	90	109	78	82	86	23	83	470	66	38	41	185	88	38	460	46	31	57	29	50	58	113	128	36	188	93	80	43	114	17	37
D9V35_02580	109	69	389	0	70	140	74	371	94	211	55	122	99	0	95	557	109	58	55	163	128	22	420	40	48	50	0	79	53	62	173	41	92	95	65	56	125	30	61
D9V35_02585	55	29	144	7	29	70	36	95	34	79	26	37	30	13	35	211	37	31	17	109	60	16	322	21	20	20	18	35	34	21	118	17	85	48	32	18	60	13	36
D9V35_02590	210	199	1191	192	196	707	336	1489	486	735	107	491	285	133	647	5542	131	905	155	1003	1093	493	5227	217	267	446	253	503	87	401	2175	145	732	487	903	239	1740	886	419
D9V35_02595	113	109	632	102	98	250	118	545	187	267	89	149	283	83	188	819	116	154	104	419	232	91	1198	115	93	99	73	168	142	217	460	68	309	209	120	153	430	61	54
D9V35_02600	73	48	140	13	32	88	49	82	49	76	30	73	64	45	73	192	59	24	29	189	40	19	211	39	24	44	21	38	67	17	103	44	113	43	27	45	45	4	24
D9V35_02605	111	53	236	11	62	118	67	191	84	139	40	102	122	33	74	307	113	48	48	187	99	20	237	41	36	39	20	72	64	36	107	74	141	70	60	53	62	11	52
D9V35_02610	47	90	280	18	79	48	27	198	43	55	59	79	145	46	32	89	37	11	18	239	134	35	386	56	40	87	46	13	94	16	213	7	165	77	64	73	151	10	9
D9V35_02615	469	323	949	155	341	625	299	910	551	669	191	454	498	170	373	1932	320	209	224	796	494	205	1861	208	240	339	148	384	202	393	952	248	596	440	223	224	634	224	211
D9V35_02620	115	113	399	148	130	332	161	442	280	361	137	217	147	100	281	625	180	135	135	256	260	65	362	115	237	104	87	295	175	179	310	80	377	321	127	105	411	201	84
D9V35_02625	361	52	659	102	129	297	120	522	161	392	129	173	201	58	248	2266	178	188	181	627	335	60	768	112	160	153	84	126	154	188	487	102	311	169	178	144	153	113	136
D9V35_02630	60	58	130	8	34	87	54	101	49	116	24	98	55	22	30	195	59	19	17	101	43	19	269	29	19	38	22	49	35	27	90	31	96	37	58	18	35	0	40
D9V35_02635	84	60	208	26	52	165	100	209	100	196	77	144	130	47	103	397	113	84	48	211	90	46	630	76	49	91	45	73	95	87	344	64	163	66	90	51	136	20	35
D9V35_02640	59	55	409	20	59	174	138	642	170	247	86	238	256	50	80	311	135	60	52	199	244	31	402	69	64	84	45	93	77	74	284	66	218	67	119	57	108	17	78
D9V35_02645	115	84	328	97	53	184	92	347	187	331	55	136	139	55	155	515	92	121	45	302	171	58	511	43	56	114	44	148	68	65	286	85	171	112	80	64	232	43	70
D9V35_02650	0	34	141	26	55	43	60	208	79	154	11	73	45	17	108	0	67	26	0	90	106	33	855	15	0	44	20	97	22	0	85	31	0	107	57	22	98	95	61
D9V35_02655	45	39	83	7	19	75	32	191	57	102	37	59	26	14	68	316	42	25	32	65	66	20	290	23	21	41	22	26	17	43	71	23	107	59	42	30	54	4	34
D9V35_02660	156	121	383	47	87	386	148	379	351	384	113	219	226	107	219	1159	206	132	159	281	176	54	960	129	116	114	80	189	116	218	350	127	435	175	118	123	310	65	80
D9V35_02665	1342	497	3293	149	481	1319	682	1197	845	1225	330	895	1362	115	899	1861	1058	493	389	2188	1026	197	2294	565	289	566	180	1059	942	1137	1167	842	808	694	521	497	605	180	484
D9V35_02670	759	414	2122	49	324	795	410	925	700	1024	267	657	886	64	632	1116	839	304	278	1334	708	95	1656	401	197	371	46	684	605	917	792	456	581	437	282	298	458	149	346
D9V35_02675	722	203	1765	133	224	580	243	587	353	528	118	385	542	134	411	1026	409	231	151	1104	370	89	1166	180	96	265	162	401	246	647	530	280	379	268	326	196	223	77	196
D9V35_02680	277	116	614	56	82	262	165	280	216	339	93	247	216	68	201	509	169	59	88	475	174	39	544	91	60	151	90	200	111	282	245	141	214	191	108	90	144	20	98
D9V35_02685	215	82	1159	165	256	844	312	551	677	562	211	366	820	260	237	780	743	199	280	348	335	75	580	265	175	92	130	383	369	625	239	323	386	432	128	269	192	122	122
D9V35_02690	255	98	1069	64	151	505	217	455	388	414	118	298	450	173	162	610	405	99	166	279	224	39	403	163	127	70	56	258	238	295	154	249	405	285	101	272	152	24	102
D9V35_02695	251	152	469	124	210	812	227	604	337	528	239	241	322	139	217	1718	394	150	94	671	303	136	1494	191	172	329	120	299	296	254	769	255	596	332	124	179	512	74	93
D9V35_02700	122	80	267	76	86	331	106	341	163	320	116	155	176	42	144	702	163	51	47	518	162	45	992	117	78	228	64	191	160	86	469	122	262	123	86	106	320	26	62
D9V35_02705	49	41	173	13	88	114	58	386	59	84	51	84	94	52	42	297	53	47	23	229	153	23	512	50	57	63	26	57	37	41	135	40	105	63	64	36	154	9	29
D9V35_02710	0	0	650	0	642	0	6	1947	52	0	7	98	229	522	3	0	0	434	0	0	218	12	1880	0	256	1	0	0	0	0	0	3	1	76	238	0	108	4	0
D9V35_02715	80	72	542	51	83	416	132	571	256	265	146	179	242	83	127	760	143	80	124	258	239	61	851	181	160	91	46	168	237	204	352	62	297	297	107	126	315	122	39
D9V35_02720	1	6	0	0	4	25	1	19	6	15	5	4	4	4	3	8	7	0	0	9	2	1	25	7	5	2	3	1	5	10	6	6	12	4	1	6	5	1	4
D9V35_02725	1241	492	1527	18	382	1846	685	1548	959	1232	706	1046	1091	598	580	4286	1280	241	495	1197	655	191	3669	523	305	403	414	373	626	708	1261	707	1798	579	521	588	373	8	304
D9V35_02730	124	69	597	30	98	162	63	280	128	206	58	120	117	45	155	574	91	63	63	332	129	37	567	70	96	88	45	80	64	102	221	56	257	131	79	113	179	27	76
D9V35_02735	355	137	1761	380	356	866	354	1068	496	869	254	560	1100	190	735	2431	393	284	388	752	892	163	3364	203	140	216	199	592	293	583	1471	373	724	410	247	208	944	321	201
D9V35_02740	39	28	252	18	53	90	81	170	107	149	40	119	113	35	26	258	68	37	34	115	96	26	193	36	24	36	15	62	40	42	72	58	71	67	42	28	71	10	33
D9V35_02745	82	136	812	160	213	452	177	617	357	463	118	387	546	171	173	937	259	139	193	487	321	72	1308	190	160	129	86	264	243	305	438	136	319	248	105	208	388	106	92
D9V35_02750	217	236	1444	155	363	657	375	801	592	935	240	780	1096	261	231	1049	482	227	238	763	766	117	1607	309	169	201	155	445	462	355	680	349	543	426	247	295	505	114	190
D9V35_02755	119	70	412	33	117	253	148	351	220	334	123	232	203	59	114	548	191	64	115	308	137	69	621	120	103	86	54	127	123	165	326	104	266	187	89	94	226	24	69
D9V35_02760	9	6	14	1	3	13	5	21	11	12	6	11	14	1	3	37	4	0	4	12	7	5	21	0	4	2	2	7	5	0	4	5	7	6	8	5	9	1	1
D9V35_02765	33	14	84	7	15	33	15	69	33	58	12	35	25	11	18	126	24	6	19	48	36	11	84	4	7	19	7	17	13	30	44	10	40	27	9	16	36	2	6
D9V35_02770	191	95	950	116	222	318	144	777	285	442	85	185	216	99	126	1360	165	109	98	540	365	138	1485	110	111	196	77	184	114	219	551	94	372	272	207	135	369	104	118
D9V35_02775	54	15	127	19	16	37	27	72	50	63	15	34	49	13	33	177	32	25	23	58	50	15	147	9	15	20	22	38	14	22	74	25	63	46	41	11	45	9	29
D9V35_02780	15	18	163	52	21	49	30	104	39	71	18	40	59	27	30	165	30	29	16	54	74	9	163	18	29	18	16	75	12	54	38	18	55	58	24	18	83	59	23
D9V35_02785	46	20	307	49	29	106	44	126	92	110	14	76	112	27	67	269	68	50	39	114	90	31	264	24	23	30	15	35	35	45	79	33	103	129	38	28	67	9	18
D9V35_02790	433	100	1095	399	387	807	352	631	605	736	187	443	426	144	367	1696	388	391	401	680	280	91	1713	177	117	227	157	499	288	664	883	268	493	402	190	229	413	383	273
D9V35_02795	97	51	242	88	69	128	56	182	85	106	42	87	115	69	91	242	98	55	46	336	77	32	322	74	22	62	17	76	106	85	354	48	95	103	47	76	68	86	51
[truncated: 1,280 more rows]

## Sheet: Table S5. DEGs_Y_vs_OLD_DESeq2
Title: Honey bee (Apis mellifera) queen quality: Host-microbial transcriptomes exploring the influence of age and hindgut symbiont Commensalibacter melissae
[truncated: 683 more rows]

[truncated: 12 more sheets: Figure S2 C. mel data reduction, Table S6. 24age.wards, Table S7. 24-A2.1ward, Table S8. unique-shared genes, Table S9 CommensalibacterDEGs, Table S10 AGE-24-Func Analysis, Table S11 A2.1-24-Func Analysis, Table S12 Age-shared Func Anlys, Table S13 A2.1-shared Func Anly, Table S14 shared genes Func ana, KEGG-longevity pathway 3.4E-2, KEGG-longevity DEGs]
